# Supplementary material for: {4,4′,6,6′-Tetra­iodo-2,2′-[2,2-dimethyl­propane-1,3-diylbis(nitrilo­methanylyl­idene)]diphenolato}copper(II)
Source: Acta Crystallogr Sect E Struct Rep Online. 2012 May 12;68(Pt 6):m752. doi: 10.1107/S1600536812020387 (PMC3379091; doi:10.1107/S1600536812020387)
Supplement: Supplementary file 1 [file e-68-0m752-sup1.cif]

##############################################################################
#                                                                            #
# This CIF contains the data in a paper accepted for publication in          #
# Acta Crystallographica Section E. It conforms to the requirements of       #
# Notes for Authors for Acta Crystallographica Section E, and has been       #
# peer reviewed under the auspices of the IUCr Commission on Journals.       #
#                                                                            #
# Full details of the Crystallographic Information File format               #
# are given in the paper "The Crystallographic Information File (CIF):       #
# a New Standard Archive File for Crystallography" by S. R. Hall, F. H.      #
# Allen and I. D. Brown [Acta Cryst. (1991), A47, 655-685].                  #
#                                                                            #
# The current version of the core CIF dictionary is obtainable from          #
# ftp://ftp.iucr.org/pub/cif_core.dic.                                       #
#                                                                            #
# Software is freely available for graphical display of the structure(s)     #
# in this CIF. For information consult the CIF software page                 #
# http://www.iucr.org/resources/cif/software.                                #
#                                                                            #
# This file may be used for bona fide research purposes within the           #
# scientific community so long as proper attribution is given to the journal # 
# article from which it was obtained.                                        #
#                                                                            #
##############################################################################
data_global
_audit_creation_method     'form.cif (version 2.0)'
_journal_data_validation_number     ?
_journal_date_recd_electronic     2012-04-28
_journal_date_accepted     2012-05-06
_journal_name_full     'Acta Crystallographica, Section E'
_journal_year     2012
_journal_volume     68
_journal_issue      6
_journal_page_first     m752
_journal_page_last     m752
_journal_paper_category     QM
_journal_paper_doi     10.1107/S1600536812020387
_journal_coeditor_code     SU2420
_publ_contact_author_name     'Prof. Tahir, Muhammad Nawaz '
_publ_contact_author_address
;
Department of Physics
University of Sargodha
Punjab, Pakistan
;
_publ_contact_author_email     'dmntahir_uos@yahoo.com, h.kargar@pnu.ac.ir'
_publ_contact_author_fax     ?
_publ_contact_author_phone     ?
_publ_section_title
;\
{4,4',6,6'-Tetraiodo-2,2'-[2,2-dimethylpropane-1,3-\
diylbis(nitrilomethanylylidene)]diphenolato}copper(II)
;
loop_
    _publ_author_name
    _publ_author_footnote
    _publ_author_address
    'Kargar, Hadi' .
;
Department of Chemistry,
Payame Noor University,
PO Box 19395-3697 Tehran,
I. R. Iran
;
    'Kia, Reza'
;Present address:
Structural Dynamics of (Bio)Chemical Systems,
Max-Planck-Institute for Biophysical Chemistry,
Am Fassberg 11,
37077 G\"ottingen,
Germany.
;
;
      Department of Chemistry,
      Science and Research Branch,
      Islamic Azad University,
      Tehran,
      Iran
;
    'Shakarami, Tayebeh' .
;
Department of Chemistry,
Payame Noor University,
PO Box 19395-3697 Tehran,
I. R. Iran
;
    'Tahir, Muhammad Nawaz' .
;
Department of Physics
University of Sargodha
Punjab, Pakistan
;
data_I
_audit_creation_method     SHELXL-97
_chemical_name_systematic
;
{4,4',6,6'-Tetraiodo-2,2'-[2,2-dimethylpropane-1,3-
diylbis(nitrilomethanylylidene)]diphenolato}copper(II)
;
_chemical_name_common
;
;
_chemical_formula_moiety     'C19 H16 Cu I4 N2 O2'
_chemical_formula_sum     'C19 H16 Cu I4 N2 O2'
_chemical_formula_iupac     '[Cu (C19 H16 I4 N2 O2)]'
_chemical_formula_weight     875.48
_chemical_melting_point     ?
_symmetry_cell_setting     orthorhombic
_symmetry_space_group_name_H-M     'P b c n'
_symmetry_space_group_name_Hall     '-P 2n 2ab'
loop_
    _symmetry_equiv_pos_as_xyz
    'x, y, z'
    'x+1/2, -y+1/2, -z'
    '-x, y, -z+1/2'
    '-x+1/2, -y+1/2, z+1/2'
    '-x, -y, -z'
    '-x-1/2, y-1/2, z'
    'x, -y, z-1/2'
    'x-1/2, y-1/2, -z-1/2'
_cell_length_a     16.9336(10)
_cell_length_b     15.9602(12)
_cell_length_c     8.7041(5)
_cell_angle_alpha     90.00
_cell_angle_beta     90.00
_cell_angle_gamma     90.00
_cell_volume     2352.4(3)
_cell_formula_units_Z     4
_cell_measurement_reflns_used     1126
_cell_measurement_theta_min     2.50
_cell_measurement_theta_max     27.52
_cell_measurement_temperature     296(2)
_exptl_crystal_description     block
_exptl_crystal_colour     red
_exptl_crystal_size_max     0.21
_exptl_crystal_size_mid     0.12
_exptl_crystal_size_min     0.08
_exptl_crystal_density_diffrn     2.472
_exptl_crystal_density_meas     ?
_exptl_crystal_density_method     'not measured'
_exptl_crystal_F_000     1604
_exptl_absorpt_coefficient_mu     6.195
_exptl_absorpt_correction_type     multi-scan
_exptl_absorpt_process_details     '(<i>SADABS</i>; Bruker, 2005)'
_exptl_absorpt_correction_T_min     0.2692
_exptl_absorpt_correction_T_max     0.5505
_exptl_special_details     ?
_diffrn_ambient_temperature     296(2)
_diffrn_radiation_type     MoK\a
_diffrn_radiation_wavelength     0.71073
_diffrn_radiation_source     'fine-focus sealed tube'
_diffrn_radiation_monochromator     graphite
_diffrn_measurement_device_type
;
Bruker SMART APEXII CCD area-detector
;
_diffrn_measurement_method     '\f and \w scans'
_diffrn_detector_area_resol_mean     ?
_diffrn_reflns_number     9807
_diffrn_reflns_av_R_equivalents     0.0303
_diffrn_reflns_av_sigmaI/netI     0.0286
_diffrn_reflns_theta_min     2.41
_diffrn_reflns_theta_max     26.00
_diffrn_reflns_theta_full     26.00
_diffrn_measured_fraction_theta_max     1.000
_diffrn_measured_fraction_theta_full     1.000
_diffrn_reflns_limit_h_min     -20
_diffrn_reflns_limit_h_max     20
_diffrn_reflns_limit_k_min     -13
_diffrn_reflns_limit_k_max     19
_diffrn_reflns_limit_l_min     -9
_diffrn_reflns_limit_l_max     10
_diffrn_standards_number     0
_diffrn_standards_interval_count     .
_diffrn_standards_interval_time     .
_diffrn_standards_decay_%     ?
_refine_special_details
;
 Refinement of F^2^ against ALL reflections.  The weighted R-factor wR and
 goodness of fit S are based on F^2^, conventional R-factors R are based
 on F, with F set to zero for negative F^2^. The threshold expression of
 F^2^ > 2sigma(F^2^) is used only for calculating R-factors(gt) etc. and is
 not relevant to the choice of reflections for refinement.  R-factors based
 on F^2^ are statistically about twice as large as those based on F, and R-
 factors based on ALL data will be even larger.
;
_reflns_number_total     2321
_reflns_number_gt     1791
_reflns_threshold_expression     I>2\s(I)
_refine_ls_structure_factor_coef     Fsqd
_refine_ls_matrix_type     full
_refine_ls_R_factor_all     0.0417
_refine_ls_R_factor_gt     0.0263
_refine_ls_wR_factor_gt     0.0521
_refine_ls_wR_factor_ref     0.0589
_refine_ls_goodness_of_fit_ref     1.040
_refine_ls_restrained_S_all     1.040
_refine_ls_number_reflns     2321
_refine_ls_number_parameters     129
_refine_ls_number_restraints     0
_refine_ls_hydrogen_treatment     constr
_refine_ls_weighting_scheme     calc
_refine_ls_weighting_details
         'calc w=1/[\s^2^(Fo^2^)+(0.0210P)^2^+2.4697P] where P=(Fo^2^+2Fc^2^)/3'
_atom_sites_solution_hydrogens     geom
_atom_sites_solution_primary     direct
_atom_sites_solution_secondary     difmap
_refine_ls_shift/su_max     0.001
_refine_ls_shift/su_mean     0.000
_refine_diff_density_max     0.938
_refine_diff_density_min     -0.670
_refine_ls_extinction_method     none
_refine_ls_extinction_coef     ?
loop_
    _atom_type_symbol
    _atom_type_description
    _atom_type_scat_dispersion_real
    _atom_type_scat_dispersion_imag
    _atom_type_scat_source
    'C' 'C' 0.0033 0.0016
                         'International Tables Vol C Tables 4.2.6.8 and 6.1.1.4'
    'H' 'H' 0.0000 0.0000
                         'International Tables Vol C Tables 4.2.6.8 and 6.1.1.4'
    'N' 'N' 0.0061 0.0033
                         'International Tables Vol C Tables 4.2.6.8 and 6.1.1.4'
    'O' 'O' 0.0106 0.0060
                         'International Tables Vol C Tables 4.2.6.8 and 6.1.1.4'
    'Cu' 'Cu' 0.3201 1.2651
                         'International Tables Vol C Tables 4.2.6.8 and 6.1.1.4'
    'I' 'I' -0.4742 1.8119
                         'International Tables Vol C Tables 4.2.6.8 and 6.1.1.4'
_computing_data_collection     'APEX2 (Bruker, 2005)'
_computing_cell_refinement     'SAINT (Bruker, 2005)'
_computing_data_reduction     'SAINT (Bruker, 2005)'
_computing_structure_solution     'SHELXS97 (Sheldrick, 2008)'
_computing_structure_refinement     'SHELXL97 (Sheldrick, 2008)'
_computing_molecular_graphics     'SHELXTL (Sheldrick, 2008)'
_computing_publication_material
                             'SHELXTL (Sheldrick, 2008) and PLATON (Spek, 2009)'
loop_
    _atom_site_type_symbol
    _atom_site_label
    _atom_site_fract_x
    _atom_site_fract_y
    _atom_site_fract_z
    _atom_site_U_iso_or_equiv
    _atom_site_adp_type
    _atom_site_calc_flag
    _atom_site_refinement_flags
    _atom_site_occupancy
    _atom_site_symmetry_multiplicity
    _atom_site_disorder_assembly
    _atom_site_disorder_group
    I I1 0.16096(2) 0.747572(19) 0.30639(4) 0.04900(11) Uani d . 1 1 . .
    I I2 0.39828(2) 0.53650(3) 0.63814(5) 0.06704(14) Uani d . 1 1 . .
    Cu Cu1 0.0000 0.48949(5) 0.2500 0.03357(18) Uani d S 1 2 . .
    O O1 0.07523(17) 0.57300(18) 0.3038(3) 0.0384(7) Uani d . 1 1 . .
    N N1 0.0505(2) 0.4038(2) 0.3745(4) 0.0348(8) Uani d . 1 1 . .
    C C1 0.1415(2) 0.5623(3) 0.3769(4) 0.0332(10) Uani d . 1 1 . .
    C C2 0.1945(3) 0.6301(3) 0.3943(4) 0.0350(10) Uani d . 1 1 . .
    C C3 0.2653(2) 0.6228(3) 0.4678(4) 0.0384(11) Uani d . 1 1 . .
    H H3 0.2985 0.6691 0.4758 0.046 Uiso calc R 1 1 . .
    C C4 0.2882(2) 0.5464(3) 0.5306(5) 0.0394(10) Uani d . 1 1 . .
    C C5 0.2393(3) 0.4793(3) 0.5191(5) 0.0417(11) Uani d . 1 1 . .
    H H5 0.2547 0.4283 0.5613 0.050 Uiso calc R 1 1 . .
    C C6 0.1657(2) 0.4854(3) 0.4444(5) 0.0348(10) Uani d . 1 1 . .
    C C7 0.1168(2) 0.4116(3) 0.4443(5) 0.0364(10) Uani d . 1 1 . .
    H H7 0.1349 0.3656 0.4997 0.044 Uiso calc R 1 1 . .
    C C8 0.0045(3) 0.3268(3) 0.3955(4) 0.0401(10) Uani d . 1 1 . .
    H H8A -0.0486 0.3416 0.4270 0.048 Uiso calc R 1 1 . .
    H H8B 0.0281 0.2941 0.4776 0.048 Uiso calc R 1 1 . .
    C C9 0.0000 0.2724(4) 0.2500 0.0369(14) Uani d S 1 2 . .
    C C10 -0.0730(3) 0.2171(3) 0.2632(6) 0.0599(14) Uani d . 1 1 . .
    H H10A -0.0709 0.1862 0.3578 0.090 Uiso calc R 1 1 . .
    H H10B -0.0745 0.1787 0.1783 0.090 Uiso calc R 1 1 . .
    H H10C -0.1195 0.2515 0.2618 0.090 Uiso calc R 1 1 . .
loop_
    _atom_site_aniso_label
    _atom_site_aniso_U_11
    _atom_site_aniso_U_22
    _atom_site_aniso_U_33
    _atom_site_aniso_U_12
    _atom_site_aniso_U_13
    _atom_site_aniso_U_23
    I1 0.0663(2) 0.03097(18) 0.04979(18) -0.00876(16) -0.00490(15) 0.00638(14)
    I2 0.04541(19) 0.0625(3) 0.0932(3) 0.00148(19) -0.02547(19) -0.0029(2)
    Cu1 0.0359(4) 0.0272(4) 0.0376(4) 0.000 -0.0041(3) 0.000
    O1 0.0396(16) 0.0278(16) 0.0478(17) -0.0031(14) -0.0093(14) 0.0029(14)
    N1 0.041(2) 0.027(2) 0.0359(18) -0.0058(17) -0.0016(16) 0.0042(16)
    C1 0.037(2) 0.032(2) 0.031(2) -0.003(2) -0.0005(18) -0.0022(19)
    C2 0.042(2) 0.028(2) 0.035(2) -0.004(2) 0.0031(19) 0.0039(19)
    C3 0.038(2) 0.037(3) 0.041(2) -0.012(2) 0.0025(19) -0.007(2)
    C4 0.033(2) 0.041(3) 0.045(2) -0.003(2) -0.002(2) -0.003(2)
    C5 0.045(3) 0.037(3) 0.043(3) 0.003(2) -0.005(2) -0.001(2)
    C6 0.038(2) 0.029(2) 0.037(2) -0.0042(19) -0.0026(19) 0.0021(19)
    C7 0.046(3) 0.028(2) 0.036(2) 0.000(2) -0.002(2) 0.0057(19)
    C8 0.048(3) 0.035(3) 0.036(2) -0.008(2) -0.0007(19) 0.004(2)
    C9 0.041(3) 0.024(3) 0.045(3) 0.000 -0.007(3) 0.000
    C10 0.063(3) 0.050(3) 0.066(3) -0.022(3) -0.006(3) -0.002(3)
_geom_special_details
;
 All esds (except the esd in the dihedral angle between two l.s. planes)
 are estimated using the full covariance matrix.  The cell esds are taken
 into account individually in the estimation of esds in distances, angles
 and torsion angles; correlations between esds in cell parameters are only
 used when they are defined by crystal symmetry.  An approximate (isotropic)
 treatment of cell esds is used for estimating esds involving l.s. planes.
;
loop_
    _geom_bond_atom_site_label_1
    _geom_bond_atom_site_label_2
    _geom_bond_site_symmetry_2
    _geom_bond_distance
    _geom_bond_publ_flag
    I1 C2 . 2.103(4) ?
    I2 C4 . 2.092(4) ?
    Cu1 O1 . 1.902(3) ?
    Cu1 O1 3 1.902(3) ?
    Cu1 N1 3 1.944(3) ?
    Cu1 N1 . 1.944(3) ?
    O1 C1 . 1.301(5) ?
    N1 C7 . 1.283(5) ?
    N1 C8 . 1.466(5) ?
    C1 C2 . 1.414(6) ?
    C1 C6 . 1.422(6) ?
    C2 C3 . 1.364(6) ?
    C3 C4 . 1.391(6) ?
    C3 H3 . 0.9300 ?
    C4 C5 . 1.358(6) ?
    C5 C6 . 1.409(6) ?
    C5 H5 . 0.9300 ?
    C6 C7 . 1.439(6) ?
    C7 H7 . 0.9300 ?
    C8 C9 . 1.538(5) ?
    C8 H8A . 0.9700 ?
    C8 H8B . 0.9700 ?
    C9 C10 . 1.522(6) ?
    C9 C10 3 1.522(6) ?
    C9 C8 3 1.538(5) ?
    C10 H10A . 0.9600 ?
    C10 H10B . 0.9600 ?
    C10 H10C . 0.9600 ?
loop_
    _geom_angle_atom_site_label_1
    _geom_angle_atom_site_label_2
    _geom_angle_atom_site_label_3
    _geom_angle_site_symmetry_1
    _geom_angle_site_symmetry_3
    _geom_angle
    _geom_angle_publ_flag
    O1 Cu1 O1 . 3 91.04(17) ?
    O1 Cu1 N1 . 3 157.69(13) ?
    O1 Cu1 N1 3 3 93.51(13) ?
    O1 Cu1 N1 . . 93.51(13) ?
    O1 Cu1 N1 3 . 157.69(13) ?
    N1 Cu1 N1 3 . 90.5(2) ?
    C1 O1 Cu1 . . 127.3(3) ?
    C7 N1 C8 . . 119.2(4) ?
    C7 N1 Cu1 . . 125.5(3) ?
    C8 N1 Cu1 . . 115.2(3) ?
    O1 C1 C2 . . 120.0(4) ?
    O1 C1 C6 . . 124.3(4) ?
    C2 C1 C6 . . 115.7(4) ?
    C3 C2 C1 . . 122.9(4) ?
    C3 C2 I1 . . 119.0(3) ?
    C1 C2 I1 . . 118.1(3) ?
    C2 C3 C4 . . 120.2(4) ?
    C2 C3 H3 . . 119.9 ?
    C4 C3 H3 . . 119.9 ?
    C5 C4 C3 . . 119.6(4) ?
    C5 C4 I2 . . 121.1(3) ?
    C3 C4 I2 . . 119.3(3) ?
    C4 C5 C6 . . 121.3(4) ?
    C4 C5 H5 . . 119.4 ?
    C6 C5 H5 . . 119.4 ?
    C5 C6 C1 . . 120.4(4) ?
    C5 C6 C7 . . 116.9(4) ?
    C1 C6 C7 . . 122.7(4) ?
    N1 C7 C6 . . 125.7(4) ?
    N1 C7 H7 . . 117.2 ?
    C6 C7 H7 . . 117.2 ?
    N1 C8 C9 . . 113.4(3) ?
    N1 C8 H8A . . 108.9 ?
    C9 C8 H8A . . 108.9 ?
    N1 C8 H8B . . 108.9 ?
    C9 C8 H8B . . 108.9 ?
    H8A C8 H8B . . 107.7 ?
    C10 C9 C10 . 3 109.2(6) ?
    C10 C9 C8 . . 107.8(3) ?
    C10 C9 C8 3 . 110.4(3) ?
    C10 C9 C8 . 3 110.4(3) ?
    C10 C9 C8 3 3 107.8(3) ?
    C8 C9 C8 . 3 111.2(5) ?
    C9 C10 H10A . . 109.5 ?
    C9 C10 H10B . . 109.5 ?
    H10A C10 H10B . . 109.5 ?
    C9 C10 H10C . . 109.5 ?
    H10A C10 H10C . . 109.5 ?
    H10B C10 H10C . . 109.5 ?
loop_
    _geom_torsion_atom_site_label_1
    _geom_torsion_atom_site_label_2
    _geom_torsion_atom_site_label_3
    _geom_torsion_atom_site_label_4
    _geom_torsion_site_symmetry_1
    _geom_torsion_site_symmetry_2
    _geom_torsion_site_symmetry_3
    _geom_torsion_site_symmetry_4
    _geom_torsion
    _geom_torsion_publ_flag
    O1 Cu1 O1 C1 3 . . . 168.3(4) ?
    N1 Cu1 O1 C1 3 . . . -89.9(5) ?
    N1 Cu1 O1 C1 . . . . 10.1(3) ?
    O1 Cu1 N1 C7 . . . . -7.0(4) ?
    O1 Cu1 N1 C7 3 . . . -108.3(4) ?
    N1 Cu1 N1 C7 3 . . . 151.1(4) ?
    O1 Cu1 N1 C8 . . . . 168.9(3) ?
    O1 Cu1 N1 C8 3 . . . 67.5(5) ?
    N1 Cu1 N1 C8 3 . . . -33.1(2) ?
    Cu1 O1 C1 C2 . . . . 173.7(3) ?
    Cu1 O1 C1 C6 . . . . -6.8(6) ?
    O1 C1 C2 C3 . . . . -179.1(4) ?
    C6 C1 C2 C3 . . . . 1.3(6) ?
    O1 C1 C2 I1 . . . . 2.2(5) ?
    C6 C1 C2 I1 . . . . -177.3(3) ?
    C1 C2 C3 C4 . . . . -0.4(6) ?
    I1 C2 C3 C4 . . . . 178.3(3) ?
    C2 C3 C4 C5 . . . . -0.4(6) ?
    C2 C3 C4 I2 . . . . 178.6(3) ?
    C3 C4 C5 C6 . . . . 0.1(7) ?
    I2 C4 C5 C6 . . . . -178.9(3) ?
    C4 C5 C6 C1 . . . . 1.0(6) ?
    C4 C5 C6 C7 . . . . -177.3(4) ?
    O1 C1 C6 C5 . . . . 178.8(4) ?
    C2 C1 C6 C5 . . . . -1.6(6) ?
    O1 C1 C6 C7 . . . . -3.0(6) ?
    C2 C1 C6 C7 . . . . 176.6(4) ?
    C8 N1 C7 C6 . . . . -175.1(4) ?
    Cu1 N1 C7 C6 . . . . 0.5(6) ?
    C5 C6 C7 N1 . . . . -175.5(4) ?
    C1 C6 C7 N1 . . . . 6.2(7) ?
    C7 N1 C8 C9 . . . . -111.6(4) ?
    Cu1 N1 C8 C9 . . . . 72.3(4) ?
    N1 C8 C9 C10 . . . . -157.0(4) ?
    N1 C8 C9 C10 . . . 3 83.8(5) ?
    N1 C8 C9 C8 . . . 3 -35.9(2) ?
