# Supplementary material for: {4,4′,6,6′-Tetra­iodo-2,2′-[2,2-dimethyl­propane-1,3-diylbis(nitrilo­methanylyl­idene)]diphenolato}copper(II)
Source: Acta Crystallogr Sect E Struct Rep Online. 2012 May 12;68(Pt 6):m752. doi: 10.1107/S1600536812020387 (PMC3379091; doi:10.1107/S1600536812020387)
Supplement: Supplementary file 2 [file e-68-0m752-Isup2.hkl]

# 
# h,k,l, Fc-squared, Fo-squared, sigma(Fo-squared) and status flag 
# 
data_I
_shelx_title ' 9IRAPRIL12 in Pbcn' 
_shelx_refln_list_code          4 
_shelx_F_calc_maximum      629.44 
_exptl_crystal_F_000      1604.00 
_reflns_d_resolution_high  0.8107 
 
loop_ 
 _symmetry_equiv_pos_as_xyz 
 'x, y, z' 
 'x+1/2, -y+1/2, -z' 
 '-x, y, -z+1/2' 
 '-x+1/2, -y+1/2, z+1/2' 
 '-x, -y, -z' 
 '-x-1/2, y-1/2, z' 
 'x, -y, z-1/2' 
 'x-1/2, y-1/2, -z-1/2' 
 
_cell_length_a    16.9336 
_cell_length_b    15.9602 
_cell_length_c     8.7041 
_cell_angle_alpha  90.000 
_cell_angle_beta   90.000 
_cell_angle_gamma  90.000 
 
_shelx_F_squared_multiplier     1.000 
 
loop_ 
 _refln_index_h 
 _refln_index_k 
 _refln_index_l 
 _refln_F_squared_calc 
 _refln_F_squared_meas 
 _refln_F_squared_sigma 
 _refln_observed_status 
   2   0   0     2135.70     1822.64     40.63 o 
   4   0   0   133888.56   135814.81   1864.63 o 
   6   0   0     8360.42     8263.84    173.84 o 
   8   0   0    13441.58    12278.06    306.65 o 
  10   0   0    14709.83    14749.06    439.69 o 
  12   0   0    51673.71    52449.96   1034.93 o 
  14   0   0     2715.01     2314.99    187.33 o 
  16   0   0     7233.05     7511.59    538.07 o 
  18   0   0    11188.30    10695.30    429.65 o 
  20   0   0     6797.65     8115.65    379.04 o 
   3   1   0    35546.68    36317.77    698.68 o 
   5   1   0   150215.70   151527.75   1616.85 o 
   7   1   0    32404.89    32997.78    450.20 o 
   9   1   0    29434.20    30442.13    510.02 o 
  11   1   0     5245.08     5453.57    154.34 o 
  13   1   0    13892.82    13610.39    280.55 o 
  15   1   0    23883.86    23892.25    428.11 o 
  17   1   0     2554.34     2663.20    159.29 o 
  19   1   0     1730.77     1678.55    144.90 o 
   0   2   0    33364.88    34669.11    855.28 o 
   2   2   0    55701.41    58697.19    791.86 o 
   4   2   0      344.98      237.03     26.31 o 
   6   2   0   181401.09   184358.91   1967.36 o 
   8   2   0    44835.73    44020.99    683.12 o 
  10   2   0   122425.48   116517.40   1454.57 o 
  12   2   0     3033.90     2813.41    128.50 o 
  14   2   0     4494.83     4493.61    216.86 o 
  16   2   0      396.56      461.15    130.98 o 
  18   2   0      335.03      403.87    108.34 o 
  20   2   0     3218.11     3334.79    224.85 o 
   1   3   0    22240.48    23039.94    299.15 o 
   3   3   0    20068.54    20078.82    264.25 o 
   5   3   0    66563.44    67438.59    817.24 o 
   7   3   0     9995.31     9874.24    225.70 o 
   9   3   0    10490.33    10868.57    244.10 o 
  11   3   0     5513.81     5785.05    162.50 o 
  13   3   0    14113.73    13360.77    278.54 o 
  15   3   0     9724.10     9032.26    272.68 o 
  17   3   0     1375.12     1487.41    144.42 o 
  19   3   0     1565.50     1676.17    208.63 o 
   0   4   0   396189.28   400361.75   6703.65 o 
   2   4   0      116.00      238.77     32.29 o 
   4   4   0    71988.29    74488.18    895.45 o 
   6   4   0    55079.14    59227.41   1521.84 o 
   8   4   0     7316.95     7149.22    225.39 o 
  10   4   0     1221.25     1192.94    114.97 o 
  12   4   0    43599.27    42965.32    931.38 o 
  14   4   0      688.22      512.93     91.43 o 
  16   4   0     6963.44     7063.54    248.65 o 
  18   4   0     6855.61     6709.54    267.29 o 
  20   4   0     2440.69     2836.47    214.72 o 
   1   5   0     6495.41     7126.74    130.97 o 
   3   5   0    12868.18    12860.16    205.78 o 
   5   5   0    85168.51    91349.00   1516.10 o 
   7   5   0    23934.52    25277.05    758.91 o 
   9   5   0       29.98       72.28     65.30 o 
  11   5   0      451.45      408.85     90.73 o 
  13   5   0     8553.49     8356.40    309.45 o 
  15   5   0     1226.84     1449.01    132.53 o 
  17   5   0     1714.42     1913.47    165.30 o 
  19   5   0        8.67       40.70    121.96 o 
   0   6   0    54081.34    56074.80   1003.70 o 
   2   6   0    30315.11    30284.48    413.58 o 
   4   6   0    69040.74    70018.95   1250.72 o 
   6   6   0    19789.12    18944.46    375.30 o 
   8   6   0    19152.11    19518.94    654.51 o 
  10   6   0    44816.47    44886.41   1851.11 o 
  12   6   0     1886.89     1686.28    212.82 o 
  14   6   0        2.49      -12.24     89.14 o 
  16   6   0     4673.95     4519.36    222.54 o 
  18   6   0       17.47       48.49     94.43 o 
   1   7   0      860.88      750.19    118.45 o 
   3   7   0     5082.03     4541.08    228.88 o 
   5   7   0     7723.16     7669.45    337.30 o 
   7   7   0     1305.31     1199.81     83.17 o 
   9   7   0     4543.23     4228.23    277.06 o 
  11   7   0     2200.42     2124.95    162.36 o 
  13   7   0      601.32      571.91    114.34 o 
  15   7   0      804.33      850.68    254.98 o 
  17   7   0       83.56       71.35     88.40 o 
  19   7   0      429.20      504.58    158.93 o 
   0   8   0    64576.25    63764.83   1642.31 o 
   2   8   0    15684.61    17296.24    398.92 o 
   4   8   0      249.14      303.76     68.26 o 
   6   8   0    93582.73    96516.38   1633.12 o 
   8   8   0       24.68       30.63     72.28 o 
  10   8   0    12330.89    12234.98    534.05 o 
  12   8   0    16569.59    16990.11    481.85 o 
  14   8   0      351.08      491.92    121.99 o 
  16   8   0      196.51      266.74    283.09 o 
  18   8   0     2021.26     1585.90    160.56 o 
   1   9   0    18740.17    18455.45    428.74 o 
   3   9   0      583.78      680.52     88.34 o 
   5   9   0      388.11      373.26     83.44 o 
   7   9   0      711.45      544.02     86.33 o 
   9   9   0     4355.89     4677.96    313.20 o 
  11   9   0     7585.20     7761.07    292.63 o 
  13   9   0      148.76      217.00    102.10 o 
  15   9   0      998.17      844.41    148.57 o 
  17   9   0      467.15      468.92    147.56 o 
   0  10   0    73881.02    73265.30   1911.34 o 
   2  10   0    18309.22    18165.11    442.91 o 
   4  10   0    65916.36    65895.01   1278.91 o 
   6  10   0     4550.55     5123.67    313.20 o 
   8  10   0      921.14      756.77     83.67 o 
  10  10   0     1217.22     1052.04    200.77 o 
  12  10   0     4792.59     4058.72    479.84 o 
  14  10   0     2262.30     2211.04    200.77 o 
  16  10   0     9020.96     9701.44   1054.05 o 
   1  11   0    27383.43    25946.94    586.28 o 
   3  11   0     1720.71     1623.22    139.13 o 
   5  11   0    10659.46     9805.22    315.21 o 
   7  11   0      252.90      124.97     66.25 o 
   9  11   0    16981.93    17404.43    396.67 o 
  11  11   0     2461.57     2959.36    317.22 o 
  13  11   0        0.16      -67.89     90.33 o 
  15  11   0      407.96      373.60    132.00 o 
  17  11   0       59.05       74.07    130.52 o 
   0  12   0    11721.66    11339.54    489.88 o 
   2  12   0     1008.22      814.66    111.91 o 
   4  12   0       11.58       -9.55     74.88 o 
   6  12   0    66469.53    64708.64   1270.60 o 
   8  12   0      596.98      800.61     93.50 o 
  10  12   0    18969.11    19796.01    783.01 o 
  12  12   0     7507.77     8002.73    497.91 o 
  14  12   0     3569.53     3763.84    264.68 o 
  16  12   0       40.54      -30.12    113.57 o 
   1  13   0    25581.00    25642.49    614.71 o 
   3  13   0     1916.22     2132.38    176.04 o 
   5  13   0     2503.76     2549.76    218.84 o 
   7  13   0       34.97      -76.29    112.43 o 
   9  13   0     5075.13     4894.79    365.40 o 
  11  13   0     6029.56     6239.96    441.70 o 
  13  13   0       57.32      113.07    122.47 o 
  15  13   0     1666.24     1777.96    267.03 o 
   0  14   0    40264.02    38684.53   1204.63 o 
   2  14   0     4037.43     4161.77    225.71 o 
   4  14   0    24436.87    23079.54    591.95 o 
   6  14   0     1828.52     1971.58    184.56 o 
   8  14   0        4.90       96.37    140.54 o 
  10  14   0      343.79      309.19    184.71 o 
  12  14   0     1917.78     2288.79    329.26 o 
  14  14   0     2644.00     2577.22    233.16 o 
   1  15   0     3773.79     4138.12    241.26 o 
   3  15   0       13.15      -26.77     85.04 o 
   5  15   0     5582.86     5487.17    268.31 o 
   7  15   0      164.51       44.17    140.54 o 
   9  15   0     5637.74     6003.05    429.65 o 
  11  15   0     1224.52     1513.81    281.08 o 
  13  15   0       87.03      353.45    124.42 o 
   0  16   0     6083.87     6300.19    421.62 o 
   2  16   0     4571.16     4470.05    289.11 o 
   4  16   0      115.52     -114.92    140.54 o 
   6  16   0    22258.82    22941.70    636.01 o 
   8  16   0      380.23      425.63    196.76 o 
  10  16   0     6317.29     7199.64    493.90 o 
  12  16   0     3192.04     3593.80    417.60 o 
   1  17   0     3358.12     3239.29    248.43 o 
   3  17   0      452.68      451.93    131.82 o 
   5  17   0        1.17     -130.50    114.44 o 
   7  17   0      614.36      570.19    220.85 o 
   9  17   0       82.09      116.45    172.66 o 
   0  18   0    10794.71    11086.57    598.30 o 
   2  18   0     2269.78     2350.50    231.29 o 
   4  18   0     7456.91     8655.31    386.15 o 
   6  18   0     1621.21     1298.97    188.80 o 
   8  18   0      259.81      361.39    196.76 o 
   1  19   0       22.49       72.45    129.17 o 
   3  19   0      935.59     1209.22    194.75 o 
   5  19   0      627.77      740.31    160.40 o 
   1   1   1    23101.28    23446.49    188.72 o 
   2   1   1     2292.20     2238.10     31.96 o 
   3   1   1   193133.86   197253.09   1374.68 o 
   4   1   1    16700.06    17183.81    140.64 o 
   5   1   1     1202.57     1280.44     39.35 o 
   6   1   1       95.61       55.73     18.83 o 
   7   1   1    21027.62    19677.28    196.81 o 
   8   1   1    14061.00    14118.65    169.02 o 
   9   1   1    25905.35    26343.24    256.60 o 
  10   1   1     4449.71     4773.86     94.31 o 
  11   1   1     1227.06     1383.53     54.72 o 
  12   1   1     1526.61     1521.48     59.39 o 
  13   1   1     4369.07     4452.00     94.48 o 
  14   1   1      297.58      328.45     53.70 o 
  15   1   1     8531.03     7968.81    198.98 o 
  16   1   1      153.93      223.08     54.67 o 
  17   1   1      366.76      360.72     66.96 o 
  18   1   1       14.97      -41.82     57.47 o 
  19   1   1     1324.13     1368.96    101.36 o 
  20   1   1       44.40      112.18     68.13 o 
   0   2   1     7492.77     7123.84    105.39 o 
   1   2   1    15911.93    16371.28    132.45 o 
   2   2   1     9850.89    10042.70     89.40 o 
   3   2   1      133.67      103.26     18.90 o 
   4   2   1     1516.83     1511.07     36.14 o 
   5   2   1       16.41       37.90     12.82 o 
   6   2   1      962.05      866.31     29.78 o 
   7   2   1     4739.80     4638.80     89.49 o 
   8   2   1     6462.07     6383.45    117.98 o 
   9   2   1     3887.06     4188.97    113.27 o 
  10   2   1     5847.57     5582.18    113.09 o 
  11   2   1      810.19      704.06     58.96 o 
  12   2   1       35.62      -38.20     31.18 o 
  13   2   1     1117.40     1102.59     59.66 o 
  14   2   1     1955.42     1955.56     93.18 o 
  15   2   1      199.04      220.66     55.93 o 
  16   2   1      297.29      305.79     60.90 o 
  17   2   1      282.42      325.97     65.46 o 
  18   2   1      998.01      947.44     87.54 o 
  19   2   1      276.36      279.87     71.60 o 
  20   2   1      743.31      806.11     91.75 o 
   1   3   1      178.64      203.94     16.88 o 
   2   3   1    79549.13    82283.83    696.34 o 
   3   3   1    51954.70    53056.80    432.77 o 
   4   3   1       83.47      114.20     18.12 o 
   5   3   1    73912.80    76322.00    665.88 o 
   6   3   1     4496.00     4447.84     88.13 o 
   7   3   1    49425.82    48273.89    554.51 o 
   8   3   1     1526.77     1550.83     60.27 o 
   9   3   1    65731.43    64987.44    740.49 o 
  10   3   1       30.83       30.44     36.54 o 
  11   3   1     2892.58     2862.54     92.12 o 
  12   3   1     1101.04     1074.70     68.39 o 
  13   3   1    10270.89     9708.39    173.79 o 
  14   3   1     3903.89     4000.64    121.35 o 
  15   3   1      865.38      766.27     70.06 o 
  16   3   1     3276.57     3210.24    133.61 o 
  17   3   1      137.59      148.67     58.83 o 
  18   3   1     1435.78     1408.96     98.72 o 
  19   3   1      298.63      189.14     72.42 o 
  20   3   1      312.12      207.71     79.10 o 
   0   4   1    47640.35    49648.39    615.36 o 
   1   4   1     8702.06     9138.39    103.97 o 
   2   4   1     2275.14     2216.68     47.00 o 
   3   4   1    22758.18    23175.27    224.37 o 
   4   4   1    18891.20    19003.33    190.67 o 
   5   4   1       42.82       72.34     22.52 o 
   6   4   1     8913.72     9039.22    132.94 o 
   7   4   1    13243.95    13090.71    231.25 o 
   8   4   1     1724.10     1620.44     59.73 o 
   9   4   1     4805.56     4739.11     89.76 o 
  10   4   1    13315.42    13213.44    189.93 o 
  11   4   1     3560.49     3365.31    118.40 o 
  12   4   1      141.32      210.33     51.17 o 
  13   4   1     2337.34     2284.88     95.02 o 
  14   4   1     6706.04     6592.48    161.32 o 
  15   4   1      714.12      706.51     74.39 o 
  16   4   1     1009.46      775.04     81.76 o 
  17   4   1     1091.93     1166.37     96.14 o 
  18   4   1     1701.84     1595.43    111.22 o 
  19   4   1      393.75      374.93     85.16 o 
  20   4   1     1013.51      997.45    104.92 o 
   1   5   1   102599.16   104812.94    891.72 o 
   2   5   1     6373.32     6623.00    123.46 o 
   3   5   1   143396.22   144373.09   1408.42 o 
   4   5   1    18213.82    17783.16    217.29 o 
   5   5   1    19214.38    18916.37    227.56 o 
   6   5   1      976.56      819.65     48.33 o 
   7   5   1     7875.95     7550.58    152.33 o 
   8   5   1    40582.32    40449.69    649.76 o 
   9   5   1     4333.26     4103.72    152.08 o 
  10   5   1     1462.19     1483.82     67.70 o 
  11   5   1     4592.44     4586.81    145.64 o 
  12   5   1    12866.78    12495.65    210.84 o 
  13   5   1     1853.41     1663.04    102.19 o 
  14   5   1       11.80       12.15     49.52 o 
  15   5   1    18087.92    17690.22    290.20 o 
  16   5   1      789.13      896.68    101.34 o 
  17   5   1      340.22      330.32     85.85 o 
  18   5   1     1130.94      970.01     96.24 o 
  19   5   1     3489.80     3552.02    162.09 o 
  20   5   1        1.56      -47.97     73.91 o 
   0   6   1    35276.95    35171.61    661.56 o 
   1   6   1     6102.21     5799.29    100.77 o 
   2   6   1     4577.74     4462.41     87.92 o 
   3   6   1    42231.67    43497.42    467.46 o 
   4   6   1     6975.25     6436.47    139.48 o 
   5   6   1      749.90      802.41     96.79 o 
   6   6   1     6149.38     5856.22    186.04 o 
   7   6   1    13117.58    13104.16    222.88 o 
   8   6   1    13852.41    14008.07    238.98 o 
   9   6   1     5468.75     5512.17    176.66 o 
  10   6   1    28043.10    27849.68    505.93 o 
  11   6   1     4594.88     4637.57    179.27 o 
  12   6   1      141.52      183.36     46.71 o 
  13   6   1     2398.16     2307.36     89.39 o 
  14   6   1     3459.79     3684.05    167.86 o 
  15   6   1       49.70       60.43     57.26 o 
  16   6   1      686.47      724.08     80.22 o 
  17   6   1     2524.41     2517.11    128.55 o 
  18   6   1      998.57     1026.86    116.42 o 
  19   6   1      294.96      242.52     79.38 o 
   1   7   1      169.48      160.36     34.72 o 
   2   7   1    52838.39    52898.65    687.62 o 
   3   7   1    21053.10    20942.17    319.22 o 
   4   7   1      804.19     1058.89     67.15 o 
   5   7   1    81092.74    83418.23   1050.92 o 
   6   7   1     5503.81     5271.38    145.89 o 
   7   7   1    37895.11    37783.75    593.63 o 
   8   7   1     2978.04     2925.22    131.56 o 
   9   7   1    53325.39    53608.61   1273.25 o 
  10   7   1     1246.49     1231.35    105.03 o 
  11   7   1      372.56      375.38     81.07 o 
  12   7   1     4485.11     4533.80    161.70 o 
  13   7   1    18532.32    18396.02    286.22 o 
  14   7   1     5144.25     5280.24    263.71 o 
  15   7   1      489.89      542.73     89.83 o 
  16   7   1      819.73      924.79     87.34 o 
  17   7   1       44.27      -20.90     60.95 o 
  18   7   1     2187.89     2038.45    125.50 o 
  19   7   1        0.11      -51.72     68.75 o 
   0   8   1    57869.28    59281.63   1087.45 o 
   1   8   1     6497.27     6470.22    146.97 o 
   2   8   1     4326.75     3980.93    130.51 o 
   3   8   1    23721.92    24416.12    370.39 o 
   4   8   1    12551.03    12401.97    229.35 o 
   5   8   1       97.37      -12.41     43.23 o 
   6   8   1     3318.84     3386.01     89.41 o 
   7   8   1    10453.60    10607.69    238.26 o 
   8   8   1     2278.64     2271.06    110.51 o 
   9   8   1     3043.67     2873.27    110.28 o 
  10   8   1    14689.20    14654.03    330.46 o 
  11   8   1     5455.82     5690.23    273.61 o 
  12   8   1     3725.12     3299.30    178.78 o 
  13   8   1     1217.54     1221.78    104.64 o 
  14   8   1     1873.08     1958.76    129.13 o 
  15   8   1       56.37       96.17    102.01 o 
  16   8   1      567.96      492.54     99.25 o 
  17   8   1     1437.91     1504.59    109.33 o 
  18   8   1     1208.07     1245.48    106.76 o 
   1   9   1    33476.34    34096.47    488.36 o 
   2   9   1      831.57      658.84     64.01 o 
   3   9   1    82348.56    83532.23   1067.58 o 
   4   9   1     9223.97     8762.58    192.20 o 
   5   9   1     4773.78     4538.38    159.93 o 
   6   9   1     1287.29     1439.55    130.61 o 
   7   9   1     4067.40     4164.09    102.19 o 
   8   9   1    19086.39    20265.86    379.97 o 
   9   9   1     5089.01     5048.30    143.14 o 
  10   9   1      667.62      711.95     95.33 o 
  11   9   1     1123.78     1050.27    109.98 o 
  12   9   1     2362.02     2194.48    160.41 o 
  13   9   1        3.01       43.22     62.57 o 
  14   9   1      409.97      323.79     80.69 o 
  15   9   1    12008.33    11444.04    284.81 o 
  16   9   1      299.17      382.44     94.38 o 
  17   9   1      158.31      -55.06     82.37 o 
  18   9   1      168.67       77.56     67.73 o 
   0  10   1    11980.66    11842.19    329.36 o 
   1  10   1     3127.79     2773.00    128.67 o 
   2  10   1     8575.04     8252.73    186.70 o 
   3  10   1     3847.43     3967.73    128.71 o 
   4  10   1     2080.56     2109.17    106.78 o 
   5  10   1        7.38      -61.65     41.10 o 
   6  10   1     3626.75     3413.18    163.72 o 
   7  10   1     3217.90     3357.19    111.86 o 
   8  10   1     5932.43     5964.36    297.53 o 
   9  10   1     1470.58     1396.04    101.32 o 
  10  10   1     6810.49     6669.77    173.14 o 
  11  10   1     2520.29     2539.45    158.61 o 
  12  10   1      243.58      287.37     84.48 o 
  13  10   1     1446.19     1301.86    137.03 o 
  14  10   1        0.32      -50.50     68.26 o 
  15  10   1       96.31       55.75     76.99 o 
  16  10   1       41.65      -10.70     85.20 o 
  17  10   1      563.54      531.78    121.79 o 
   1  11   1    12256.76    12069.56    552.34 o 
   2  11   1    18275.48    18734.05    329.72 o 
   3  11   1    14178.21    13956.50    270.91 o 
   4  11   1      547.31      592.67     70.71 o 
   5  11   1    15120.22    15391.40    297.12 o 
   6  11   1     1311.16     1183.09    108.76 o 
   7  11   1    14788.35    14987.50    264.29 o 
   8  11   1      137.30      155.66     40.13 o 
   9  11   1    19707.86    20198.15    398.10 o 
  10  11   1      343.60      308.56     61.92 o 
  11  11   1        3.91      -97.24     64.83 o 
  12  11   1       37.56      245.43    139.24 o 
  13  11   1    11460.67    12579.43    345.09 o 
  14  11   1     2217.37     2268.20    145.29 o 
  15  11   1        0.10        8.98     78.55 o 
  16  11   1      687.55      764.74    109.58 o 
  17  11   1       35.29       79.04     86.08 o 
   0  12   1    20388.24    20768.69    512.35 o 
   1  12   1      654.62      548.99     72.11 o 
   2  12   1     1354.79     1290.72     94.55 o 
   3  12   1      541.45      491.24     69.88 o 
   4  12   1      584.70      670.46    137.91 o 
   5  12   1        0.37      -45.63     54.03 o 
   6  12   1      675.68      532.82     89.56 o 
   7  12   1     1329.33     1304.01    106.06 o 
   8  12   1       49.22       61.99     62.30 o 
   9  12   1      284.85      361.39     75.56 o 
  10  12   1     1090.95     1167.81    105.48 o 
  11  12   1      601.49      494.66    114.70 o 
  12  12   1     1734.81     1609.93    147.92 o 
  13  12   1       57.76      -28.60     83.20 o 
  14  12   1       31.39       72.74     76.85 o 
  15  12   1       12.82      -11.09     78.34 o 
  16  12   1       21.99       21.88     85.02 o 
   1  13   1     1182.15     1115.46     97.37 o 
   2  13   1       78.37      -25.45     55.09 o 
   3  13   1    29918.94    29789.66    487.87 o 
   4  13   1     1750.31     1638.49    112.16 o 
   5  13   1       59.61       32.60     59.10 o 
   6  13   1       33.41       -2.89     64.89 o 
   7  13   1     2181.41     2195.89    228.88 o 
   8  13   1     1173.37     1317.25    111.26 o 
   9  13   1    10425.72    10984.43    279.50 o 
  10  13   1      313.24      238.25    114.76 o 
  11  13   1       59.23        4.09     78.74 o 
  12  13   1      312.85      382.15     98.53 o 
  13  13   1     1013.75     1091.67    134.30 o 
  14  13   1      449.48      664.37    100.18 o 
  15  13   1     3516.98     3396.35    187.22 o 
   0  14   1      568.21      441.52    106.22 o 
   1  14   1     1710.02     1454.11    110.70 o 
   2  14   1     2778.37     3083.06    150.44 o 
   3  14   1       14.52      -17.55     55.15 o 
   4  14   1     2153.31     2027.22    172.13 o 
   5  14   1       99.81       66.54     66.00 o 
   6  14   1      317.50      260.57     84.92 o 
   7  14   1      216.81      321.43    114.97 o 
   8  14   1     2106.62     2293.96    144.68 o 
   9  14   1       75.91       99.85    105.77 o 
  10  14   1      507.93      602.88    141.88 o 
  11  14   1        7.86      -25.50     74.84 o 
  12  14   1       12.85       86.45     89.46 o 
  13  14   1       15.05       -6.30     87.26 o 
  14  14   1      809.97      916.00    140.81 o 
   1  15   1    12894.05    13275.45    415.12 o 
   2  15   1     1481.46     1459.61    118.66 o 
   3  15   1     9189.25     9256.68    244.82 o 
   4  15   1     1887.62     1844.66    132.71 o 
   5  15   1     2268.93     2325.36    182.57 o 
   6  15   1      220.71      120.84     85.32 o 
   7  15   1     8098.67     8290.38    686.64 o 
   8  15   1     2916.81     2841.16    236.77 o 
   9  15   1     1853.10     1928.99    425.63 o 
  10  15   1      330.84      403.49    140.35 o 
  11  15   1      917.39     1043.94    193.06 o 
  12  15   1      217.57      333.02    100.57 o 
  13  15   1     2685.17     3087.45    209.11 o 
   0  16   1      199.91      225.51    106.22 o 
   1  16   1     1249.84     1267.11    115.76 o 
   2  16   1       50.10       80.27     71.91 o 
   3  16   1       45.37       65.04     71.23 o 
   4  16   1      690.91      955.57    107.03 o 
   5  16   1       53.04       24.48     72.64 o 
   6  16   1     4641.68     4476.00    235.41 o 
   7  16   1      196.22      -30.12    113.57 o 
   8  16   1        3.37       -3.05    106.22 o 
   9  16   1       43.52       91.45    113.47 o 
  10  16   1       25.93      197.12    128.49 o 
  11  16   1       13.56      131.37     96.76 o 
  12  16   1      665.16      688.25    128.67 o 
   1  17   1      576.13      497.39     94.48 o 
   2  17   1     3452.06     3520.33    191.84 o 
   3  17   1     9918.92    10535.39    284.46 o 
   4  17   1       83.69      155.52     82.23 o 
   5  17   1      505.06      288.08     89.26 o 
   6  17   1       95.83      113.88     93.21 o 
   7  17   1      691.10      690.68    159.00 o 
   8  17   1        4.19       31.36    144.56 o 
   9  17   1     9221.24    10282.46    427.26 o 
  10  17   1      143.54      166.14    143.20 o 
   0  18   1     1685.81     1782.06    202.88 o 
   1  18   1       21.91      -89.84     73.93 o 
   2  18   1      960.56     1148.70    125.73 o 
   3  18   1      163.51      202.24     86.34 o 
   4  18   1     3141.06     3695.69    200.25 o 
   5  18   1        3.33     -110.59     73.73 o 
   6  18   1      684.50      866.37    133.66 o 
   7  18   1      434.00      248.22    138.35 o 
   8  18   1     1032.15      796.40    170.36 o 
   1  19   1     5755.39     6140.45    357.02 o 
   2  19   1        3.30      -12.82     84.81 o 
   3  19   1     2727.67     2755.90    183.19 o 
   4  19   1     1510.03     1366.15    143.33 o 
   5  19   1      707.14      704.80    148.37 o 
   0   0   2   112016.98   107793.72   1432.41 o 
   1   0   2    12137.56    12312.92    137.84 o 
   2   0   2    25591.61    26220.25    249.00 o 
   3   0   2    37854.39    38142.15    384.40 o 
   4   0   2    25732.63    26114.18    275.87 o 
   5   0   2    30384.93    31093.82    361.17 o 
   6   0   2    57688.70    57077.11    744.76 o 
   7   0   2   144717.08   149160.88   1579.86 o 
   8   0   2      238.39      125.57     27.41 o 
   9   0   2    23744.40    24357.60    307.19 o 
  10   0   2        0.09        2.65     25.03 o 
  11   0   2    48369.96    49726.48    802.15 o 
  12   0   2    19371.61    17977.28    369.90 o 
  13   0   2     9494.30     9376.20    259.57 o 
  14   0   2      776.97      887.41    209.16 o 
  15   0   2     1214.93     1187.54    119.84 o 
  16   0   2       18.79       42.65    111.09 o 
  17   0   2     2579.63     2179.13    177.64 o 
  18   0   2     3861.48     3518.06    212.28 o 
  19   0   2     1059.46     1004.25    143.40 o 
  20   0   2      527.22      596.64    128.95 o 
   1   1   2     2940.21     3212.22     31.53 o 
   2   1   2   191694.97   192030.48   1343.29 o 
   3   1   2    20742.48    20600.49    163.37 o 
   4   1   2    27976.50    28576.46    221.23 o 
   5   1   2    20284.87    20274.95    178.01 o 
   6   1   2    20780.74    20604.33    183.30 o 
   7   1   2      145.88       25.47     23.71 o 
   8   1   2    34206.52    33734.39    329.45 o 
   9   1   2      884.88      955.20     46.28 o 
  10   1   2        2.64       40.75     29.10 o 
  11   1   2     2524.49     2483.10     88.68 o 
  12   1   2    18042.83    18313.33    203.08 o 
  13   1   2     7124.22     7176.59    136.69 o 
  14   1   2     1821.39     1908.23     91.43 o 
  15   1   2     3249.54     3114.22    149.95 o 
  16   1   2     3160.55     3102.81    122.30 o 
  17   1   2        3.04      -84.45     56.30 o 
  18   1   2     4108.74     3847.72    156.59 o 
  19   1   2       16.23        1.66     63.91 o 
  20   1   2      140.48       14.55     70.30 o 
   0   2   2    55508.80    57315.73   1134.86 o 
   1   2   2   106885.98   107742.35    790.31 o 
   2   2   2    72500.98    73691.52    549.64 o 
   3   2   2    46091.30    45595.96    351.50 o 
   4   2   2    27393.79    26551.69    209.74 o 
   5   2   2    26369.76    25558.48    227.41 o 
   6   2   2    15689.32    16099.52    179.73 o 
   7   2   2    11856.64    12096.06    152.75 o 
   8   2   2    15717.13    15391.71    188.62 o 
   9   2   2     2809.83     3110.16     79.75 o 
  10   2   2    32950.55    32516.24    347.11 o 
  11   2   2      582.26      521.95     44.47 o 
  12   2   2     4357.66     4091.07     98.99 o 
  13   2   2    22953.60    23381.67    275.18 o 
  14   2   2      206.85      217.06     38.77 o 
  15   2   2      302.71      340.91     58.33 o 
  16   2   2     5708.50     5541.53    145.09 o 
  17   2   2    10794.01    10528.67    218.27 o 
  18   2   2       12.84      -72.17     58.11 o 
  19   2   2      249.50      199.79     84.95 o 
  20   2   2      287.54      173.56     80.02 o 
   1   3   2     7174.52     7290.86     71.31 o 
   2   3   2    52560.36    53672.71    390.71 o 
   3   3   2    22733.50    23000.97    192.72 o 
   4   3   2    12732.87    12755.30    128.59 o 
   5   3   2     7572.70     7098.91     91.56 o 
   6   3   2    20494.92    20808.47    207.93 o 
   7   3   2     1694.02     1626.39     59.47 o 
   8   3   2    22033.77    21699.06    256.37 o 
   9   3   2     1349.86     1423.53     98.48 o 
  10   3   2      189.45      143.72     36.41 o 
  11   3   2     2470.18     2506.32     89.04 o 
  12   3   2     8239.79     8099.09    192.97 o 
  13   3   2     2562.47     2718.40    119.41 o 
  14   3   2     2435.83     2514.73    109.66 o 
  15   3   2     4595.69     4358.72    129.65 o 
  16   3   2     2370.25     2224.74    106.13 o 
  17   3   2        8.44      -49.27     54.86 o 
  18   3   2     2560.96     2559.64    122.83 o 
  19   3   2      131.02       91.60     66.28 o 
  20   3   2       43.75        7.37     66.40 o 
   0   4   2   152252.50   155033.36   1826.51 o 
   1   4   2      266.13      237.42     17.62 o 
   2   4   2      312.76      312.20     18.56 o 
   3   4   2    20140.35    20460.21    185.57 o 
   4   4   2     5967.86     6044.59     82.33 o 
   5   4   2    39431.81    40314.23    393.14 o 
   6   4   2    53921.45    54572.95    523.27 o 
   7   4   2    50956.95    52784.70    509.05 o 
   8   4   2     3967.79     3997.53    111.04 o 
   9   4   2    11143.80    11305.72    160.92 o 
  10   4   2       65.39        9.95     46.77 o 
  11   4   2    26729.19    26593.52    333.36 o 
  12   4   2    12498.37    11524.96    250.21 o 
  13   4   2      450.34      428.03     57.70 o 
  14   4   2      390.62      648.34     68.96 o 
  15   4   2     1974.27     1911.93     96.18 o 
  16   4   2       19.77      -25.03     51.16 o 
  17   4   2        9.34       10.11     56.27 o 
  18   4   2     3484.07     3260.93    180.81 o 
  19   4   2      576.12      639.29     91.92 o 
  20   4   2      490.29      505.58    111.64 o 
   1   5   2     1853.33     1917.82     45.81 o 
   2   5   2     3872.25     3906.92     60.08 o 
   3   5   2     4985.97     4807.11     66.88 o 
   4   5   2       72.58       48.91     19.32 o 
   5   5   2    10000.63     9827.14    130.87 o 
   6   5   2     4751.45     4974.77    102.01 o 
   7   5   2    10586.60    10810.96    174.15 o 
   8   5   2     3829.85     3982.18    130.40 o 
   9   5   2     2050.98     2033.31     67.34 o 
  10   5   2       13.95        5.51     28.84 o 
  11   5   2     3106.78     3045.82    102.92 o 
  12   5   2     3742.09     3580.66    171.93 o 
  13   5   2      379.71      294.35     63.33 o 
  14   5   2     1962.93     1855.30    100.19 o 
  15   5   2     1368.03     1238.31     90.20 o 
  16   5   2      860.70      747.49     80.53 o 
  17   5   2      233.99      277.25     69.67 o 
  18   5   2      397.76      289.24     78.75 o 
  19   5   2      459.72      421.21     84.32 o 
   0   6   2    35571.48    38440.83    584.96 o 
   1   6   2    42850.54    43270.70    458.99 o 
   2   6   2    24100.80    24514.89    284.37 o 
   3   6   2    14494.48    15120.38    174.71 o 
   4   6   2    26041.20    25755.02    273.62 o 
   5   6   2    14965.02    14726.39    191.34 o 
   6   6   2     9676.41    10080.56    163.78 o 
   7   6   2     2357.92     2243.08     91.93 o 
   8   6   2    11804.62    12085.97    221.37 o 
   9   6   2      903.85      943.89     91.71 o 
  10   6   2    20051.05    20132.91    322.69 o 
  11   6   2     5214.33     5283.83    130.15 o 
  12   6   2     5501.24     5148.76    148.39 o 
  13   6   2      953.22      935.17    100.34 o 
  14   6   2      356.43      289.74     66.97 o 
  15   6   2      273.65      214.75     60.92 o 
  16   6   2     3629.80     3697.20    169.40 o 
  17   6   2     1737.58     1889.48    116.82 o 
  18   6   2        0.41      -42.30     66.22 o 
  19   6   2        1.24       12.94     68.69 o 
   1   7   2     1439.50     1201.90     59.26 o 
   2   7   2     3069.35     3220.19     98.47 o 
   3   7   2     9332.17     9599.15    132.90 o 
   4   7   2     1437.06     1536.07     61.62 o 
   5   7   2      657.34      519.79     40.41 o 
   6   7   2       21.34       31.56     32.26 o 
   7   7   2     2606.33     2489.74     99.61 o 
   8   7   2        5.66       58.59     46.09 o 
   9   7   2     4578.37     4563.74    135.18 o 
  10   7   2        0.98      -28.51     88.11 o 
  11   7   2      259.89      257.47     76.62 o 
  12   7   2      205.35      302.29     59.72 o 
  13   7   2      237.03      277.40     58.93 o 
  14   7   2       58.11      106.93     69.74 o 
  15   7   2      937.44      767.91     87.77 o 
  16   7   2        5.06      -61.76     56.04 o 
  17   7   2      315.50      196.59     70.74 o 
  18   7   2       10.13      -79.00     81.11 o 
  19   7   2      110.23       99.55     77.23 o 
   0   8   2    41765.04    41061.91   1148.41 o 
   1   8   2    30396.93    30955.08    441.59 o 
   2   8   2       13.13      -39.83     31.58 o 
   3   8   2      659.89      452.19     50.00 o 
   4   8   2     1532.85     1464.82     71.74 o 
   5   8   2    15400.85    15754.37    234.69 o 
   6   8   2    48342.30    48974.01    578.06 o 
   7   8   2     3009.17     3157.14    115.47 o 
   8   8   2      378.10      371.19     56.00 o 
   9   8   2        4.95       14.63     45.21 o 
  10   8   2      430.08      413.46     62.54 o 
  11   8   2     2563.66     2547.30    155.29 o 
  12   8   2     7190.15     7412.23    350.24 o 
  13   8   2     2955.68     3138.83    168.08 o 
  14   8   2      986.55     1107.15    111.28 o 
  15   8   2      127.39      -45.68     71.60 o 
  16   8   2      371.64      380.72     83.39 o 
  17   8   2     2544.97     2770.79    218.48 o 
  18   8   2     1467.96     1383.94    110.22 o 
   1   9   2     3270.93     3167.39    107.90 o 
   2   9   2     4399.61     4239.16    124.40 o 
   3   9   2     1783.96     1739.36     89.16 o 
   4   9   2     2770.76     2512.80    167.83 o 
   5   9   2     4537.62     4375.62    127.78 o 
   6   9   2     3663.73     3798.24    129.15 o 
   7   9   2     6296.07     6257.16    176.19 o 
   8   9   2     4857.31     4888.22    142.91 o 
   9   9   2     1637.41     1723.34    158.80 o 
  10   9   2      700.75      765.65     77.06 o 
  11   9   2     1693.95     1694.15    133.26 o 
  12   9   2      824.11      660.45    104.12 o 
  13   9   2      372.45      422.38     96.46 o 
  14   9   2      586.54      732.85    115.93 o 
  15   9   2       12.41      -29.33     76.50 o 
  16   9   2        1.09     -114.76     76.51 o 
  17   9   2     1194.81     1193.86    112.76 o 
  18   9   2      308.35      574.19    112.83 o 
   0  10   2    15903.17    16650.01    463.78 o 
   1  10   2     2159.99     1924.87    122.87 o 
   2  10   2    11486.03    11414.47    229.25 o 
   3  10   2     7854.15     7868.77    184.18 o 
   4  10   2    24489.79    24533.11    395.45 o 
   5  10   2    15197.23    15309.29    500.03 o 
   6  10   2     6245.58     5770.34    191.97 o 
   7  10   2    19198.88    19666.39    479.89 o 
   8  10   2     1210.23     1251.33     87.25 o 
   9  10   2     4400.41     4757.96    151.50 o 
  10  10   2     8262.94     8530.65    206.39 o 
  11  10   2    11124.46    11670.10    312.64 o 
  12  10   2     1338.19     1295.67    125.86 o 
  13  10   2      246.04      248.98     90.82 o 
  14  10   2     1615.29     1743.56    238.71 o 
  15  10   2     1049.94     1065.95    148.33 o 
  16  10   2     2112.27     1955.15    191.26 o 
  17  10   2      197.74      158.29     91.99 o 
   1  11   2      914.22      893.63     79.64 o 
   2  11   2    10705.44    11066.11    319.93 o 
   3  11   2     4121.20     3954.89    136.13 o 
   4  11   2      168.62      103.02     50.61 o 
   5  11   2      167.54      262.54     71.79 o 
   6  11   2     2728.46     2867.11    158.00 o 
   7  11   2      338.68      260.40     61.85 o 
   8  11   2     5888.27     5756.83    176.77 o 
   9  11   2     1867.93     1757.22    107.32 o 
  10  11   2      105.58       12.87     55.76 o 
  11  11   2      297.08      254.15     67.57 o 
  12  11   2     4402.50     4851.52    211.09 o 
  13  11   2       15.02       20.86     89.50 o 
  14  11   2      755.71      467.78    114.72 o 
  15  11   2      639.52      535.92     98.72 o 
  16  11   2      413.62      590.37    104.14 o 
   0  12   2    23341.73    22699.17    640.46 o 
   1  12   2    25152.54    24521.11    446.57 o 
   2  12   2     1613.19     1382.32    100.75 o 
   3  12   2    18049.52    17504.60    326.74 o 
   4  12   2       76.25       59.17     56.75 o 
   5  12   2     7762.87     8588.46    249.30 o 
   6  12   2    15345.38    15812.23    366.25 o 
   7  12   2      658.64      722.26    100.20 o 
   8  12   2      146.88      120.94     57.08 o 
   9  12   2      135.14       24.73     56.86 o 
  10  12   2     1801.11     1870.34    128.09 o 
  11  12   2      333.53      174.71     79.98 o 
  12  12   2     5637.62     5809.53    233.84 o 
  13  12   2     4080.84     3999.03    379.45 o 
  14  12   2      973.10      930.31    132.45 o 
  15  12   2      208.01      241.45    107.35 o 
  16  12   2      459.91      390.15    101.05 o 
   1  13   2     3351.73     3489.36    231.25 o 
   2  13   2     4382.60     4683.94    182.94 o 
   3  13   2       71.88      -15.70     54.67 o 
   4  13   2     3101.67     3108.57    148.47 o 
   5  13   2      546.62      538.32     89.98 o 
   6  13   2     2316.53     2329.16    155.22 o 
   7  13   2     1413.89     1477.89    122.82 o 
   8  13   2     5536.94     5577.93    172.86 o 
   9  13   2       38.95       90.02     62.96 o 
  10  13   2      405.24      427.54     88.65 o 
  11  13   2     1654.16     1607.23    147.07 o 
  12  13   2     2902.46     3375.59    208.54 o 
  13  13   2      112.95       63.70    117.23 o 
  14  13   2      161.46      359.14    119.78 o 
  15  13   2       10.05       -3.60    100.82 o 
   0  14   2     5172.07     5641.12    365.40 o 
   1  14   2      247.86      137.67     67.48 o 
   2  14   2     5174.89     5230.24    176.61 o 
   3  14   2     4106.08     3829.73    159.38 o 
   4  14   2     9877.20    10094.78    252.89 o 
   5  14   2     3862.87     3865.06    183.21 o 
   6  14   2     4892.56     4505.13    202.30 o 
   7  14   2    13111.50    13390.96    329.65 o 
   8  14   2      266.04      268.17     69.76 o 
   9  14   2     3183.24     3002.27    145.08 o 
  10  14   2     3418.06     3129.51    189.09 o 
  11  14   2     5675.79     6046.59    241.58 o 
  12  14   2      308.31      387.02    108.26 o 
  13  14   2      291.38      301.11    104.62 o 
  14  14   2      954.35      980.47    293.56 o 
   1  15   2      386.33      534.49     83.77 o 
   2  15   2     4027.30     4322.24    170.53 o 
   3  15   2     1397.70     1350.86    148.86 o 
   4  15   2     1131.49     1055.21    117.41 o 
   5  15   2      395.34      444.99     88.76 o 
   6  15   2      695.49      717.26    113.46 o 
   7  15   2       17.52      -75.57     95.09 o 
   8  15   2     1351.79     1394.74    109.26 o 
   9  15   2     1965.89     2397.86    170.20 o 
  10  15   2        2.49      -64.41     85.14 o 
  11  15   2        0.41      105.65     90.62 o 
  12  15   2     1642.05     1753.18    162.56 o 
   0  16   2     7259.96     6575.71    319.23 o 
   1  16   2    10081.98     9704.72    376.56 o 
   2  16   2      356.01      219.02     84.14 o 
   3  16   2     1936.34     1754.18    132.69 o 
   4  16   2     1116.18     1037.07    119.39 o 
   5  16   2     4832.99     4980.08    206.91 o 
   6  16   2     6397.50     6812.53    374.41 o 
   7  16   2        2.91       32.43    144.56 o 
   8  16   2       31.50      116.45     99.38 o 
   9  16   2        7.94      199.18     89.13 o 
  10  16   2      980.76     1086.06    132.31 o 
  11  16   2      369.27      488.10    114.33 o 
   1  17   2     1261.93     1377.58    125.70 o 
   2  17   2      510.04      394.11     92.68 o 
   3  17   2      315.70      250.54     87.02 o 
   4  17   2     1385.18     1377.15    127.94 o 
   5  17   2      375.05      195.82    104.83 o 
   6  17   2      368.73      305.35    105.59 o 
   7  17   2      175.05       55.07    240.93 o 
   8  17   2     1105.07     1041.87    180.15 o 
   9  17   2       29.69     -114.02    121.99 o 
   0  18   2     2639.44     2751.44    245.59 o 
   1  18   2     1461.22     1499.80    137.30 o 
   2  18   2     1294.05     1023.61    119.99 o 
   3  18   2       84.99      -69.52     73.08 o 
   4  18   2     2299.82     2573.62    207.49 o 
   5  18   2     1827.23     1681.86    218.49 o 
   6  18   2     1812.61     1706.32    170.28 o 
   7  18   2     2267.33     2572.50    252.65 o 
   1  19   2       19.74       89.11     85.32 o 
   2  19   2      464.56      308.81     94.37 o 
   3  19   2      296.14      435.97    101.43 o 
   1   1   3     3311.05     3210.84     40.33 o 
   2   1   3    51561.55    51265.26    357.94 o 
   3   1   3    11654.52    11685.33    118.23 o 
   4   1   3    51201.39    52222.63    372.56 o 
   5   1   3     4379.12     4375.26     64.65 o 
   6   1   3      162.48      124.63     19.58 o 
   7   1   3     7485.27     7309.76     94.43 o 
   8   1   3    31508.79    31441.22    305.43 o 
   9   1   3     8902.00     8629.72    140.38 o 
  10   1   3     7530.73     7782.16    127.51 o 
  11   1   3      228.67      220.64     36.73 o 
  12   1   3     6090.49     6088.46    119.30 o 
  13   1   3     1384.22     1324.64     66.20 o 
  14   1   3     5483.74     5414.71    141.38 o 
  15   1   3     1043.00      905.00     77.80 o 
  16   1   3       17.72      -33.90     53.65 o 
  17   1   3      202.34       40.11     60.71 o 
  18   1   3       61.94      -43.87     61.39 o 
  19   1   3      127.16       32.50     68.60 o 
  20   1   3      281.06      329.19    103.70 o 
   0   2   3    10318.43    10363.99    131.70 o 
   1   2   3     5883.51     5763.81     55.10 o 
   2   2   3     9023.42     9146.10     89.95 o 
   3   2   3    16743.37    17067.60    143.22 o 
   4   2   3     4475.72     4425.98     60.81 o 
   5   2   3     2639.60     2626.53     51.96 o 
   6   2   3     4286.78     4407.33     72.78 o 
   7   2   3     6713.70     6828.77    159.82 o 
   8   2   3      171.45      198.10     33.18 o 
   9   2   3     1572.97     1691.94     66.57 o 
  10   2   3      994.32     1009.26     68.80 o 
  11   2   3     1257.44     1187.77     86.84 o 
  12   2   3      268.72      145.35     39.88 o 
  13   2   3     1948.79     1912.96     75.93 o 
  14   2   3      308.19      373.31     60.03 o 
  15   2   3       81.89      108.35     56.35 o 
  16   2   3      494.39      397.64     69.54 o 
  17   2   3      264.06      207.02     68.63 o 
  18   2   3      133.53       44.52     65.25 o 
  19   2   3       17.45       -1.41     66.15 o 
   1   3   3     8622.24     8312.27     86.85 o 
   2   3   3    90403.95    88952.38    635.03 o 
   3   3   3    29284.03    30207.91    245.63 o 
   4   3   3     7137.37     6901.37     86.42 o 
   5   3   3      679.75      710.49     29.19 o 
   6   3   3    14417.99    14056.01    167.03 o 
   7   3   3     4856.80     4677.14     81.43 o 
   8   3   3    10383.24    10540.68    135.96 o 
   9   3   3      467.48      330.72     44.81 o 
  10   3   3     4700.65     4743.46    109.85 o 
  11   3   3     4032.26     4121.09    116.42 o 
  12   3   3     1448.40     1403.54     75.83 o 
  13   3   3     1238.58     1176.10     73.27 o 
  14   3   3     6703.44     7014.40    154.37 o 
  15   3   3     2868.69     2743.46    140.69 o 
  16   3   3     4638.10     4283.26    150.49 o 
  17   3   3      691.59      623.14     79.23 o 
  18   3   3     3088.83     3344.93    146.02 o 
  19   3   3      842.87      845.92    102.92 o 
   0   4   3     6534.15     6945.98    119.42 o 
   1   4   3    13813.98    14049.21    141.57 o 
   2   4   3      155.74      178.90     19.51 o 
   3   4   3    33803.21    34229.00    311.15 o 
   4   4   3     9858.32     9913.96    109.52 o 
   5   4   3      226.09      256.82     26.32 o 
   6   4   3    14733.95    14531.47    163.94 o 
   7   4   3    25104.91    25694.12    259.85 o 
   8   4   3      519.72      563.73     37.75 o 
   9   4   3     1569.43     1581.44     65.48 o 
  10   4   3     3652.32     3720.31    101.63 o 
  11   4   3     2959.86     2928.43     97.31 o 
  12   4   3        3.94      -46.56     48.38 o 
  13   4   3     3927.58     4054.49    115.68 o 
  14   4   3     1689.99     1552.89     86.54 o 
  15   4   3      170.19       92.22     53.16 o 
  16   4   3     1764.52     1850.04    101.08 o 
  17   4   3      879.33      981.72     99.64 o 
  18   4   3        7.86      -50.09     57.56 o 
  19   4   3       80.11      -62.20     87.52 o 
   1   5   3     4300.39     4457.31    100.89 o 
   2   5   3     5975.11     6236.95     96.41 o 
   3   5   3    19917.99    20691.65    217.98 o 
   4   5   3    55718.43    55710.79    532.59 o 
   5   5   3     8826.84     8979.54    141.51 o 
   6   5   3     3863.48     3908.24     81.23 o 
   7   5   3     3904.86     3748.57     82.70 o 
   8   5   3    63990.21    64024.46    616.38 o 
   9   5   3    27130.44    27087.82    324.82 o 
  10   5   3    10076.52    10052.21    162.07 o 
  11   5   3     2531.75     2668.06    166.02 o 
  12   5   3    20577.00    20563.64    288.01 o 
  13   5   3       44.46        4.72     42.12 o 
  14   5   3     2586.58     2659.36    108.84 o 
  15   5   3        8.63        6.05     50.83 o 
  16   5   3     1461.60     1504.57     94.18 o 
  17   5   3      154.41      106.65     62.90 o 
  18   5   3      129.67       32.63     66.51 o 
  19   5   3       93.27      100.51     92.84 o 
   0   6   3    17933.22    19238.40    326.02 o 
   1   6   3    19744.52    20023.20    238.99 o 
   2   6   3      692.10      923.85     37.97 o 
   3   6   3    24420.99    24609.68    257.39 o 
   4   6   3     9400.67     9321.95    132.05 o 
   5   6   3       52.98       65.15     28.94 o 
   6   6   3     9523.42     9432.48    166.49 o 
   7   6   3    18138.26    18316.72    326.30 o 
   8   6   3     2118.52     2100.31     85.19 o 
   9   6   3      857.39      847.58     52.84 o 
  10   6   3     3591.93     3816.76    116.24 o 
  11   6   3     2049.24     1938.61    104.47 o 
  12   6   3      948.74      780.17     76.57 o 
  13   6   3     7240.03     7138.00    170.05 o 
  14   6   3     1805.70     1641.77    107.38 o 
  15   6   3      811.12      827.26     83.59 o 
  16   6   3     2365.19     2596.27    181.97 o 
  17   6   3     2766.77     2975.02    175.38 o 
  18   6   3       46.73        3.90     72.23 o 
  19   6   3       11.63     -100.08     86.82 o 
   1   7   3    27197.50    26837.33    283.56 o 
   2   7   3   104096.82   103410.37    956.43 o 
   3   7   3    12625.31    12711.41    182.58 o 
   4   7   3     4273.95     4211.43     78.82 o 
   5   7   3     2238.10     2170.40     77.19 o 
   6   7   3    22716.38    22781.35    348.75 o 
   7   7   3      484.43      404.08     58.13 o 
   8   7   3      470.45      429.69     61.18 o 
   9   7   3        3.44       -6.80     47.87 o 
  10   7   3     1978.24     2056.44     87.31 o 
  11   7   3     2555.55     2600.86    126.35 o 
  12   7   3     3155.63     2963.44    129.48 o 
  13   7   3     1414.38     1390.80     99.69 o 
  14   7   3     7616.83     8104.60    231.24 o 
  15   7   3     3542.64     3609.87    189.13 o 
  16   7   3     4084.41     4048.59    154.46 o 
  17   7   3       86.92       44.04     71.61 o 
  18   7   3     2038.69     2059.57    138.01 o 
   0   8   3       60.36      -19.56     39.27 o 
   1   8   3     5517.11     5899.23    135.16 o 
   2   8   3        1.47       -5.29     23.27 o 
   3   8   3    14694.18    14162.70    241.68 o 
   4   8   3     3270.47     3125.74     69.52 o 
   5   8   3      104.51       87.65     31.65 o 
   6   8   3     4638.35     4719.08    144.46 o 
   7   8   3    14618.93    14412.45    261.00 o 
   8   8   3       97.91       85.11     49.61 o 
   9   8   3      420.95      371.09     79.31 o 
  10   8   3     2723.08     2301.38    130.98 o 
  11   8   3     3393.91     3762.24    143.79 o 
  12   8   3      100.62      119.18     57.15 o 
  13   8   3     2470.05     2377.15    195.90 o 
  14   8   3      660.17      866.53    122.32 o 
  15   8   3      484.96      466.60     80.78 o 
  16   8   3     2012.19     2145.37    131.55 o 
  17   8   3     1754.97     1744.19    127.75 o 
  18   8   3       60.69       79.85     98.53 o 
   1   9   3     4282.20     4020.78     97.45 o 
   2   9   3     1820.95     1763.47     83.59 o 
   3   9   3    12451.14    12215.32    198.82 o 
   4   9   3    41076.58    41570.12    518.94 o 
   5   9   3     3540.05     3400.98    104.81 o 
   6   9   3     3309.57     3445.14    114.41 o 
   7   9   3     3797.82     3525.41    121.25 o 
   8   9   3    38646.39    38590.94    555.78 o 
   9   9   3    16091.13    15122.58    287.22 o 
  10   9   3     4245.36     4395.29    151.92 o 
  11   9   3     2841.85     2939.85    134.69 o 
  12   9   3     9612.46    10791.70    247.59 o 
  13   9   3      632.87      597.08     99.11 o 
  14   9   3     2114.34     2497.02    226.06 o 
  15   9   3      317.20      288.28    105.41 o 
  16   9   3       54.77      169.99     76.29 o 
  17   9   3        8.39      -69.62     79.14 o 
   0  10   3       33.58      121.53     63.46 o 
   1  10   3     4149.58     4222.99    133.88 o 
   2  10   3     1451.85     1485.89     71.49 o 
   3  10   3     2574.29     2600.40     94.71 o 
   4  10   3    10584.96     9899.50    171.56 o 
   5  10   3      813.04      788.30     57.04 o 
   6  10   3     1966.36     1895.48     76.97 o 
   7  10   3     1354.66     1285.22    137.94 o 
   8  10   3     1820.47     1951.96    109.91 o 
   9  10   3      561.30      423.29     69.85 o 
  10  10   3      138.62      130.57     62.20 o 
  11  10   3     1472.63     1601.65    132.72 o 
  12  10   3       43.16      -50.95     75.89 o 
  13  10   3     3154.05     3287.94    196.95 o 
  14  10   3     1283.43     1199.60    140.63 o 
  15  10   3      507.92      594.26    118.26 o 
  16  10   3     1954.65     1720.00    233.15 o 
  17  10   3     1243.08     1013.18    144.27 o 
   1  11   3    12089.29    11737.89    241.68 o 
   2  11   3    39792.67    40401.73    587.57 o 
   3  11   3     1272.81     1324.04     83.20 o 
   4  11   3     3231.95     2917.21    122.17 o 
   5  11   3      496.52      512.75     66.92 o 
   6  11   3     5319.16     5427.10    168.02 o 
   7  11   3     1639.52     1533.54    100.11 o 
   8  11   3     4110.70     4370.08    292.11 o 
   9  11   3        4.52      -90.41     60.28 o 
  10  11   3     2600.60     2413.50    127.84 o 
  11  11   3     3186.44     3465.33    272.40 o 
  12  11   3        0.17      -60.10     79.53 o 
  13  11   3     1687.56     1907.42    162.04 o 
  14  11   3     2208.08     2474.00    263.94 o 
  15  11   3      146.60      161.61    170.66 o 
  16  11   3      456.05      635.01    155.35 o 
   0  12   3      199.83      134.59     76.50 o 
   1  12   3       14.73      -10.71     47.87 o 
   2  12   3       66.91       68.70     51.17 o 
   3  12   3      106.51       42.89     49.67 o 
   4  12   3     1202.21     1046.36     81.44 o 
   5  12   3       51.07      -53.84     47.41 o 
   6  12   3      995.20      961.43    111.78 o 
   7  12   3     2869.95     2962.42    133.03 o 
   8  12   3       25.00       25.39     55.81 o 
   9  12   3        1.16      -79.48     55.09 o 
  10  12   3       54.14       28.00     65.49 o 
  11  12   3      770.17      861.00     94.19 o 
  12  12   3      643.56      622.13     89.57 o 
  13  12   3      137.71      -42.14     87.41 o 
  14  12   3      243.94      243.77    105.54 o 
  15  12   3       16.36     -166.81    120.65 o 
   1  13   3     1238.00     1080.08     92.25 o 
   2  13   3     7269.25     7023.86    230.67 o 
   3  13   3     9895.64    10089.17    239.91 o 
   4  13   3     9959.77     9996.02    224.70 o 
   5  13   3       62.39      -34.06     53.39 o 
   6  13   3      712.35      735.85     84.50 o 
   7  13   3      355.15      330.01     68.69 o 
   8  13   3     8399.65     8655.80    218.90 o 
   9  13   3     4743.71     4595.14    172.86 o 
  10  13   3     1927.64     1919.80    124.26 o 
  11  13   3      189.83       87.65     87.52 o 
  12  13   3      734.70      903.45    125.19 o 
  13  13   3       12.50      177.62     98.42 o 
  14  13   3     2253.16     2551.94    238.45 o 
   0  14   3      395.63      443.98    106.45 o 
   1  14   3      947.47      981.35     94.03 o 
   2  14   3     1916.69     1758.39    133.30 o 
   3  14   3      432.98      459.86     75.93 o 
   4  14   3     2035.86     2105.19    104.43 o 
   5  14   3       29.77       40.74     60.86 o 
   6  14   3        2.61      -53.01     68.39 o 
   7  14   3       40.95       62.43     69.55 o 
   8  14   3     1272.95     1442.41    108.83 o 
   9  14   3        0.07      -92.22     61.48 o 
  10  14   3      985.83      948.47    133.54 o 
  11  14   3      140.78       14.65    107.28 o 
  12  14   3       73.20      114.44    116.41 o 
  13  14   3      300.15      437.11    194.75 o 
   1  15   3     1635.96     1685.56    120.80 o 
   2  15   3     4695.67     4568.58    215.02 o 
   3  15   3       16.31       -1.82     67.71 o 
   4  15   3     7414.10     7393.65    221.79 o 
   5  15   3     2824.78     2933.91    185.20 o 
   6  15   3       27.94      -46.66     81.76 o 
   7  15   3     2797.60     2996.01    180.57 o 
   8  15   3     5769.27     6552.75    253.74 o 
   9  15   3      141.92      109.77     85.59 o 
  10  15   3      822.16      796.05    158.70 o 
  11  15   3      279.70      361.39    192.74 o 
  12  15   3     1057.23     1349.18    277.06 o 
   0  16   3     3181.44     3028.92    327.26 o 
   1  16   3       72.85       69.63     71.01 o 
   2  16   3      249.48      324.48     82.58 o 
   3  16   3      217.54      151.45     78.24 o 
   4  16   3      298.71      284.00     81.88 o 
   5  16   3      494.15      439.80    109.29 o 
   6  16   3      740.86      785.92    122.78 o 
   7  16   3        0.50        7.60     82.69 o 
   8  16   3      222.66      133.09     86.93 o 
   9  16   3      101.82       64.25    168.65 o 
  10  16   3      766.81     1104.24    261.00 o 
   1  17   3      242.39      124.63     79.40 o 
   2  17   3    10868.35    11488.23    361.11 o 
   3  17   3     4318.87     4284.34    202.14 o 
   4  17   3     1444.11     1375.64    158.33 o 
   5  17   3      724.43      609.05    118.99 o 
   6  17   3      719.44     1163.13    139.95 o 
   7  17   3       15.72       -2.43     97.22 o 
   8  17   3     1720.66     2088.02    325.25 o 
   0  18   3      932.44      719.88    153.24 o 
   1  18   3      138.39       62.46     80.16 o 
   2  18   3      891.83     1195.75    182.90 o 
   3  18   3      278.24      208.69    104.47 o 
   4  18   3      428.56      405.92    172.66 o 
   5  18   3       17.32       -9.84    113.47 o 
   6  18   3      187.39      213.16    132.63 o 
   0   0   4     5948.22     5771.13    355.36 o 
   1   0   4    22263.55    21500.14    264.38 o 
   2   0   4     2517.55     2637.80     67.01 o 
   3   0   4      636.54      572.24     43.39 o 
   4   0   4    52195.82    51992.09    525.17 o 
   5   0   4    17426.88    16596.93    248.08 o 
   6   0   4    33359.40    31733.70    491.34 o 
   7   0   4    33519.14    32612.68    511.42 o 
   8   0   4      132.27       54.44     40.91 o 
   9   0   4      503.55      439.99     60.66 o 
  10   0   4     7380.07     6947.75    172.40 o 
  11   0   4    33363.69    33762.37    485.06 o 
  12   0   4     1981.08     1730.93    142.66 o 
  13   0   4      298.69      269.15     76.30 o 
  14   0   4     9288.27     9756.59    271.93 o 
  15   0   4     6084.62     5701.22    275.26 o 
  16   0   4     4395.35     4903.33    210.03 o 
  17   0   4      306.06      126.14    180.69 o 
  18   0   4      104.04       54.91    117.81 o 
  19   0   4       69.78       -5.23    126.33 o 
   1   1   4    38987.30    37170.39    333.30 o 
   2   1   4     2552.61     2351.07     46.75 o 
   3   1   4      523.90      516.04     28.32 o 
   4   1   4     3753.70     3681.96     57.57 o 
   5   1   4    17767.42    18605.48    196.31 o 
   6   1   4     1909.91     1685.48     49.94 o 
   7   1   4      482.34      462.88     33.02 o 
   8   1   4     2548.29     2798.10    100.77 o 
   9   1   4    27033.26    26852.84    323.01 o 
  10   1   4      467.48      471.14     56.37 o 
  11   1   4    22273.41    23182.29    299.69 o 
  12   1   4      452.60      467.91     47.46 o 
  13   1   4       85.06       93.39     39.27 o 
  14   1   4       38.10      -40.27     50.81 o 
  15   1   4     3803.61     3577.76    146.63 o 
  16   1   4     1129.15     1146.53     90.98 o 
  17   1   4      104.88      100.69     80.14 o 
  18   1   4       18.54      -46.81     77.55 o 
  19   1   4     2298.19     2463.46    201.11 o 
   0   2   4    20862.50    21651.05    287.42 o 
   1   2   4    58414.56    57551.97    465.28 o 
   2   2   4        7.82       14.15     14.24 o 
   3   2   4     6561.96     6289.58     73.73 o 
   4   2   4    62536.78    62283.64    510.01 o 
   5   2   4    71050.14    71944.63    667.84 o 
   6   2   4    20053.12    20032.83    284.76 o 
   7   2   4     8010.40     8365.51    132.44 o 
   8   2   4     1145.90     1096.43     51.25 o 
   9   2   4     4436.10     4324.08     88.12 o 
  10   2   4     1955.27     2015.63    107.43 o 
  11   2   4     4416.70     4445.97    179.44 o 
  12   2   4        2.41       11.83     39.01 o 
  13   2   4     4931.04     4828.56    114.34 o 
  14   2   4     8369.55     8071.77    176.01 o 
  15   2   4       14.87      -74.64     49.76 o 
  16   2   4     5349.54     5385.70    171.19 o 
  17   2   4     5215.18     5447.82    200.70 o 
  18   2   4        4.34       22.23     78.89 o 
  19   2   4      655.88      518.81    105.58 o 
   1   3   4    45582.53    45927.97    399.37 o 
   2   3   4      839.66      764.17     24.13 o 
   3   3   4     1648.52     1581.32     46.60 o 
   4   3   4     1674.30     1749.29     93.05 o 
   5   3   4     2278.60     2408.51     63.63 o 
   6   3   4     2606.01     2516.62     57.90 o 
   7   3   4       20.10       -3.23     25.61 o 
   8   3   4     1594.79     1611.86     66.07 o 
   9   3   4    19314.82    19726.36    257.05 o 
  10   3   4     1358.42     1501.98     70.61 o 
  11   3   4    12843.22    12787.25    201.50 o 
  12   3   4     1156.49     1251.13     71.59 o 
  13   3   4      238.22      175.50     45.19 o 
  14   3   4      475.92      450.14     55.35 o 
  15   3   4      909.00      952.09     89.13 o 
  16   3   4      330.12      230.19     81.75 o 
  17   3   4      392.90      459.13     95.23 o 
  18   3   4        4.63       10.46     77.70 o 
  19   3   4     1561.69     1653.58    146.01 o 
   0   4   4     3635.71     3922.66     92.13 o 
   1   4   4    36832.06    37047.45    420.09 o 
   2   4   4     1065.11     1142.19     49.68 o 
   3   4   4     1565.38     1656.13     47.91 o 
   4   4   4    22650.32    22817.11    243.40 o 
   5   4   4    25419.12    24821.09    258.18 o 
   6   4   4    27408.75    27114.71    281.59 o 
   7   4   4    17085.77    16840.36    198.57 o 
   8   4   4       24.08       37.16     25.42 o 
   9   4   4     2438.63     2490.21     72.44 o 
  10   4   4     1145.26     1124.68     70.63 o 
  11   4   4    15251.03    15819.67    254.47 o 
  12   4   4     1225.30     1059.42     76.52 o 
  13   4   4      841.57      862.65     77.22 o 
  14   4   4     4362.31     4450.02    118.47 o 
  15   4   4     1785.53     1962.97    104.80 o 
  16   4   4     3157.32     3551.75    241.10 o 
  17   4   4      729.95      765.27    103.83 o 
  18   4   4      188.06      163.27     85.42 o 
   1   5   4    19163.12    19734.70    250.57 o 
   2   5   4      939.21      938.89     38.70 o 
   3   5   4      438.08      382.35     29.35 o 
   4   5   4       75.48       78.33     20.76 o 
   5   5   4      348.72      310.69     30.32 o 
   6   5   4     1235.21     1139.91     50.66 o 
   7   5   4      915.31      855.73     63.15 o 
   8   5   4      212.27      245.76     41.11 o 
   9   5   4     4938.66     5115.01    135.38 o 
  10   5   4      337.95      432.36     53.27 o 
  11   5   4     2439.32     2634.86    104.47 o 
  12   5   4      764.92      791.02     68.84 o 
  13   5   4      277.51      270.30     52.74 o 
  14   5   4      269.52      238.68     64.79 o 
  15   5   4      149.42      181.26     66.41 o 
  16   5   4      502.89      423.51     90.05 o 
  17   5   4      381.14      415.33     90.18 o 
  18   5   4        7.18      -50.81     76.54 o 
   0   6   4        8.33      -48.01     32.01 o 
   1   6   4    39578.24    40121.33    471.12 o 
   2   6   4     2217.61     2076.00     69.05 o 
   3   6   4     1730.56     1647.29     64.32 o 
   4   6   4     7013.27     6804.09    118.87 o 
   5   6   4    28390.84    28852.46    369.37 o 
   6   6   4     1171.61     1123.09     64.42 o 
   7   6   4    14700.02    14885.89    213.67 o 
   8   6   4     1506.55     1469.21     69.80 o 
   9   6   4      779.48      931.22     62.25 o 
  10   6   4       52.03       78.11     46.68 o 
  11   6   4    12221.60    12158.44    223.93 o 
  12   6   4        3.50       17.84     50.88 o 
  13   6   4     2458.24     2302.19    101.16 o 
  14   6   4     1051.22     1284.80     90.27 o 
  15   6   4     1333.83     1664.23    167.23 o 
  16   6   4      933.20     1075.43    129.66 o 
  17   6   4     1575.33     1587.67    154.36 o 
  18   6   4       12.72       14.06     96.87 o 
   1   7   4     2668.15     2730.83     75.12 o 
   2   7   4     1124.93     1085.57     57.61 o 
   3   7   4     3248.12     3295.35     89.51 o 
   4   7   4       54.68       29.51     29.42 o 
   5   7   4      969.15      985.33     51.61 o 
   6   7   4      236.48      176.78     42.78 o 
   7   7   4     1503.56     1682.82    114.76 o 
   8   7   4      313.44      306.80     58.80 o 
   9   7   4      746.99      908.71     96.74 o 
  10   7   4     2087.52     1874.42     95.68 o 
  11   7   4       16.00      -58.11     51.56 o 
  12   7   4       10.11       41.57     56.59 o 
  13   7   4      826.35      965.82     82.24 o 
  14   7   4      122.92      216.77     75.47 o 
  15   7   4      691.24      432.61    128.96 o 
  16   7   4        9.36       30.67     71.97 o 
  17   7   4      145.45      210.16     88.90 o 
   0   8   4    16311.71    17102.40    320.59 o 
   1   8   4    17588.92    17865.96    235.38 o 
   2   8   4     2400.87     2228.49     83.57 o 
   3   8   4      735.11      860.11     57.30 o 
   4   8   4      107.42      117.43     34.21 o 
   5   8   4    28131.49    27134.41    362.32 o 
   6   8   4     2163.79     1940.57     98.22 o 
   7   8   4     7360.11     7456.86    180.48 o 
   8   8   4     4952.52     5122.80    203.43 o 
   9   8   4     2761.08     2604.29    125.38 o 
  10   8   4      835.86     1001.30     76.38 o 
  11   8   4     5386.44     5507.64    149.62 o 
  12   8   4     3384.78     3150.96    213.28 o 
  13   8   4     1355.99     1377.49    107.47 o 
  14   8   4       79.77      151.51     85.59 o 
  15   8   4      208.16      381.12    132.00 o 
  16   8   4        9.93      118.89     77.52 o 
  17   8   4     1710.01     1798.70    147.61 o 
   1   9   4       85.76       86.73     38.77 o 
   2   9   4      106.11      113.43     40.90 o 
   3   9   4     1670.12     1653.94     79.81 o 
   4   9   4      918.48      871.17    100.80 o 
   5   9   4    12732.34    12760.99    389.49 o 
   6   9   4      718.43      696.71     70.36 o 
   7   9   4     7861.42     7623.92    187.58 o 
   8   9   4      103.00      166.21     61.97 o 
   9   9   4       51.58       33.85     66.51 o 
  10   9   4      184.02      174.76     65.05 o 
  11   9   4       14.90      159.37     55.80 o 
  12   9   4      139.64      167.24     69.23 o 
  13   9   4     1685.95     1698.94    143.01 o 
  14   9   4      137.59       97.77    116.58 o 
  15   9   4     1794.13     2009.43    213.68 o 
  16   9   4        0.29     -175.79    117.19 o 
   0  10   4     6563.36     6424.74    229.51 o 
   1  10   4    19058.61    18722.12    317.56 o 
   2  10   4     3463.83     3562.09    132.26 o 
   3  10   4       63.38       26.52     42.86 o 
   4  10   4      242.99      172.95     51.49 o 
   5  10   4    15727.93    15087.35    246.11 o 
   6  10   4      747.90      692.81     73.67 o 
   7  10   4    10695.35    11239.40    237.43 o 
   8  10   4     3983.33     3971.88    145.20 o 
   9  10   4      992.63      984.51     89.66 o 
  10  10   4     5789.92     5962.07    207.73 o 
  11  10   4     8610.07     9038.61    237.05 o 
  12  10   4      902.04     1013.47    114.61 o 
  13  10   4      686.39      522.09    138.35 o 
  14  10   4       15.21       14.52    109.75 o 
  15  10   4     1618.90     1767.48    211.52 o 
  16  10   4        0.91        2.92    142.55 o 
   1  11   4     1902.69     1547.39     95.08 o 
   2  11   4     2333.93     2490.68    119.19 o 
   3  11   4     1212.42     1121.28     76.22 o 
   4  11   4      125.71       23.92     48.24 o 
   5  11   4     7411.13     7291.05    278.20 o 
   6  11   4      914.92      909.39     85.34 o 
   7  11   4      526.29      566.17     73.18 o 
   8  11   4       64.51      104.21     58.76 o 
   9  11   4       57.42      -58.00     69.04 o 
  10  11   4        9.93      -17.88     65.00 o 
  11  11   4      416.65      348.67     91.79 o 
  12  11   4      548.38      471.28     98.57 o 
  13  11   4      608.56      862.97    158.70 o 
  14  11   4       55.45      106.67    118.66 o 
  15  11   4     2303.31     2271.47    540.07 o 
   0  12   4    10234.41    10052.65    325.93 o 
   1  12   4    16702.77    17129.72    319.10 o 
   2  12   4      827.42      758.95     83.23 o 
   3  12   4     1122.68     1290.63    125.33 o 
   4  12   4     2957.90     2710.46    126.35 o 
   5  12   4    10877.23    10241.94    585.37 o 
   6  12   4       26.33      -71.39     58.13 o 
   7  12   4     2431.09     2165.41    119.93 o 
   8  12   4      774.98      716.20     85.57 o 
   9  12   4      600.56      569.27     85.28 o 
  10  12   4     4376.55     4420.09    273.31 o 
  11  12   4     3860.71     3783.55    191.97 o 
  12  12   4     1266.55      937.04    120.92 o 
  13  12   4     1074.61     1059.92    170.08 o 
  14  12   4      558.32      541.65    158.70 o 
   1  13   4      241.99      244.79     89.30 o 
   2  13   4        0.06       73.95     54.55 o 
   3  13   4      709.72      827.11    101.53 o 
   4  13   4      325.15      508.54     92.34 o 
   5  13   4     9477.14     9870.42    282.66 o 
   6  13   4     1059.23     1115.54     98.58 o 
   7  13   4     1304.98     1216.00    148.43 o 
   8  13   4      303.90      365.90    265.02 o 
   9  13   4      533.67      572.70    121.70 o 
  10  13   4     1633.23     1403.21    160.16 o 
  11  13   4      172.38       83.42    100.05 o 
  12  13   4      132.67      236.48    182.70 o 
  13  13   4      836.95      710.73    240.93 o 
   0  14   4     4533.18     4000.21    415.60 o 
   1  14   4     6888.74     6258.59    259.81 o 
   2  14   4     4218.62     3964.62    163.73 o 
   3  14   4      166.48      291.22     76.21 o 
   4  14   4      130.30      -10.43     89.53 o 
   5  14   4     7999.90     7875.30    257.31 o 
   6  14   4     1372.12     1323.07    128.79 o 
   7  14   4     6294.20     6676.89    284.71 o 
   8  14   4      913.45      726.55    214.82 o 
   9  14   4      763.09      511.34    122.09 o 
  10  14   4     3327.99     3614.56    243.08 o 
  11  14   4     4606.37     5185.96    273.90 o 
  12  14   4      460.73      550.11    220.85 o 
   1  15   4      491.86      390.48     78.89 o 
   2  15   4      717.27      924.61    101.11 o 
   3  15   4     3179.93     2607.24    171.27 o 
   4  15   4      596.85      428.00    117.81 o 
   5  15   4     1939.36     1805.64    188.03 o 
   6  15   4       53.30       74.22     85.95 o 
   7  15   4      145.25      129.14    106.22 o 
   8  15   4       98.10      119.01    101.74 o 
   9  15   4      118.34      145.79    113.71 o 
  10  15   4       38.65     -137.48     91.65 o 
  11  15   4      203.11       68.26    184.71 o 
   0  16   4     2380.60     2079.99    281.08 o 
   1  16   4     6426.04     6475.98    475.83 o 
   2  16   4      491.93      248.81    117.81 o 
   3  16   4     1234.77     1379.42    174.60 o 
   4  16   4      192.88      110.27    109.75 o 
   5  16   4     6640.20     6706.28    385.48 o 
   6  16   4      129.88      -50.72    108.42 o 
   7  16   4     1003.88      977.91    155.27 o 
   8  16   4      136.12       56.42    136.52 o 
   9  16   4      310.03      442.20    133.77 o 
   1  17   4       11.61     -104.40     96.54 o 
   2  17   4      140.68       41.42    182.70 o 
   3  17   4      183.88       59.96    106.45 o 
   4  17   4      402.14      473.82    200.77 o 
   5  17   4      921.21     1009.02    170.66 o 
   6  17   4       53.45     -153.15    102.10 o 
   7  17   4      217.29      -53.57    132.51 o 
   0  18   4      178.62       80.31    164.63 o 
   1  18   4     2688.76     2771.93    245.00 o 
   2  18   4      235.44      277.68    174.67 o 
   3  18   4        9.17        3.96    303.16 o 
   1   1   5     5741.76     5516.02     81.85 o 
   2   1   5    38575.99    37588.37    307.69 o 
   3   1   5     3112.07     3076.58     76.47 o 
   4   1   5     9992.07     9632.35    133.04 o 
   5   1   5      562.95      567.27     26.16 o 
   6   1   5     1467.47     1436.80     65.43 o 
   7   1   5      884.94      923.70     46.14 o 
   8   1   5    15915.80    16183.72    215.81 o 
   9   1   5      151.63       71.63     42.90 o 
  10   1   5     7664.75     7851.02    144.21 o 
  11   1   5      185.68      214.20     43.96 o 
  12   1   5      926.01     1002.44     75.09 o 
  13   1   5      259.08      248.45     56.14 o 
  14   1   5     5849.97     5936.77    186.04 o 
  15   1   5      251.84      310.59     77.50 o 
  16   1   5      395.55      272.79     80.38 o 
  17   1   5        6.58      -44.83     74.77 o 
  18   1   5      464.84      513.52    126.35 o 
   0   2   5     2894.60     2887.17     64.07 o 
   1   2   5       22.54       21.76     15.82 o 
   2   2   5       79.19       98.68     20.38 o 
   3   2   5       17.83        7.11     23.88 o 
   4   2   5      809.77      786.11     32.08 o 
   5   2   5      529.04      560.03     48.76 o 
   6   2   5     4013.07     4022.67     75.32 o 
   7   2   5      341.64      369.29     32.93 o 
   8   2   5      101.77       88.15     33.96 o 
   9   2   5      317.15      307.57     38.12 o 
  10   2   5      390.76      399.23     70.33 o 
  11   2   5      155.74      170.01     61.06 o 
  12   2   5       32.58       25.42     59.30 o 
  13   2   5      207.58      309.24     57.92 o 
  14   2   5     1276.81     1199.84    101.82 o 
  15   2   5       64.59      -85.86     57.24 o 
  16   2   5      251.68      290.04     81.07 o 
  17   2   5        2.19       11.89     85.15 o 
  18   2   5      118.40     -134.75     89.83 o 
   1   3   5     2756.23     2889.43     54.52 o 
   2   3   5    19484.62    19134.26    195.43 o 
   3   3   5      194.74      250.52     20.66 o 
   4   3   5    47710.36    47965.73    447.91 o 
   5   3   5     8014.13     7940.81    175.61 o 
   6   3   5      881.80      902.90     50.22 o 
   7   3   5       38.70       37.80     24.52 o 
   8   3   5    25391.74    26078.60    292.91 o 
   9   3   5     9040.85     9225.68    144.49 o 
  10   3   5     1167.19     1228.63     62.06 o 
  11   3   5     1708.51     1674.66     78.25 o 
  12   3   5     2364.65     2665.52    144.08 o 
  13   3   5     1514.81     1842.25    132.74 o 
  14   3   5     1636.23     1470.51    108.55 o 
  15   3   5      823.32      549.79     87.17 o 
  16   3   5      367.66      210.47     79.29 o 
  17   3   5      185.09      106.76     80.82 o 
  18   3   5       16.01      -40.96     76.73 o 
   0   4   5     3283.78     2951.87    140.20 o 
   1   4   5      551.44      579.35     31.29 o 
   2   4   5      669.02      639.80     35.34 o 
   3   4   5      282.58      317.01     26.27 o 
   4   4   5     5084.03     5142.64     81.59 o 
   5   4   5      494.89      547.71     38.22 o 
   6   4   5     7263.48     7256.54    103.12 o 
   7   4   5      616.52      642.20     39.17 o 
   8   4   5      637.54      713.54     41.60 o 
   9   4   5      147.00       96.13     34.10 o 
  10   4   5     3125.49     3049.35     80.80 o 
  11   4   5        0.38      -37.46     36.31 o 
  12   4   5        2.46       29.89     45.06 o 
  13   4   5     1744.73     1764.55    109.49 o 
  14   4   5     3992.06     3600.25    185.26 o 
  15   4   5      239.00      195.40     73.47 o 
  16   4   5      648.67      717.06     98.02 o 
  17   4   5      156.95      111.47     80.58 o 
   1   5   5    22312.28    22530.49    278.08 o 
   2   5   5    47215.81    47584.24    547.61 o 
   3   5   5     3386.00     3292.13     73.21 o 
   4   5   5     6727.06     6585.68    119.75 o 
   5   5   5     9261.30     9498.80    133.27 o 
   6   5   5      790.21      853.25     46.25 o 
   7   5   5     2489.56     2505.30     79.60 o 
   8   5   5     5135.06     5095.87    111.56 o 
   9   5   5     3311.71     3194.93    111.94 o 
  10   5   5    11106.72    11135.91    201.94 o 
  11   5   5     3675.71     3608.93    130.67 o 
  12   5   5       31.16       18.25     52.18 o 
  13   5   5       50.67       45.12     50.17 o 
  14   5   5     7664.03     7861.49    211.77 o 
  15   5   5     1483.25     1334.46    231.25 o 
  16   5   5      267.32      345.05     89.25 o 
  17   5   5       25.64       49.47     77.53 o 
   0   6   5     5486.06     5033.28    163.09 o 
   1   6   5       38.68       -6.01     31.49 o 
   2   6   5      334.36      390.73     38.25 o 
   3   6   5     2303.31     2233.18     68.36 o 
   4   6   5    15714.55    15356.75    205.84 o 
   5   6   5     1196.79     1184.40     72.73 o 
   6   6   5     8853.78     8963.02    136.50 o 
   7   6   5     3714.89     3850.28     91.86 o 
   8   6   5      497.52      472.09     58.05 o 
   9   6   5      119.79       63.88     54.65 o 
  10   6   5     4035.30     4136.04    112.10 o 
  11   6   5       49.99       12.24     50.91 o 
  12   6   5       22.01      -18.12     68.60 o 
  13   6   5      534.67      573.40     90.22 o 
  14   6   5     4293.77     4421.30    201.13 o 
  15   6   5      290.93      304.01     94.20 o 
  16   6   5      764.53      881.80    122.74 o 
  17   6   5      148.89      193.93     99.53 o 
   1   7   5     7416.19     7523.11    138.59 o 
   2   7   5    14198.30    14126.83    210.51 o 
   3   7   5      470.48      380.59     41.38 o 
   4   7   5    20197.84    19787.87    255.79 o 
   5   7   5     7621.29     7556.36    150.78 o 
   6   7   5      322.63      322.15     53.97 o 
   7   7   5       73.38      132.77     50.89 o 
   8   7   5    21983.55    21144.27    351.58 o 
   9   7   5     5648.16     6061.55    167.18 o 
  10   7   5     1318.97     1159.53    106.73 o 
  11   7   5     3543.47     3734.29    331.27 o 
  12   7   5     3508.32     3997.20    269.03 o 
  13   7   5     1545.11     1440.55    147.61 o 
  14   7   5      406.95      361.39    164.63 o 
  15   7   5      856.85      629.19    139.13 o 
  16   7   5      556.13      482.10    134.67 o 
   0   8   5     2836.24     3012.70    115.58 o 
   1   8   5     2521.30     2244.07     83.91 o 
   2   8   5        7.34        6.44     34.56 o 
   3   8   5     1629.12     1476.37     87.27 o 
   4   8   5     9010.54     9164.60    157.68 o 
   5   8   5      157.74       19.26     47.87 o 
   6   8   5     6974.37     7009.89    199.66 o 
   7   8   5       92.18       16.34     71.05 o 
   8   8   5     2048.29     2245.24    115.61 o 
   9   8   5      978.62      943.53    159.03 o 
  10   8   5     3594.01     3400.64    161.95 o 
  11   8   5      321.50      339.40     80.93 o 
  12   8   5      148.68      204.12     91.65 o 
  13   8   5     1169.66     1216.67    140.85 o 
  14   8   5     3504.44     3232.41    341.31 o 
  15   8   5       35.10       28.11    148.57 o 
  16   8   5      396.03      272.00    130.24 o 
   1   9   5    10624.31    10629.15    325.66 o 
   2   9   5    17746.60    17203.83    338.02 o 
   3   9   5      742.59      738.49     90.78 o 
   4   9   5     7878.91     7819.98    181.39 o 
   5   9   5      864.43      993.99     78.69 o 
   6   9   5     2720.35     2624.56    247.61 o 
   7   9   5     1045.48     1136.04    103.63 o 
   8   9   5     6939.14     6827.50    265.19 o 
   9   9   5     1508.39     1620.78    139.47 o 
  10   9   5     3930.67     3693.35    175.84 o 
  11   9   5     2372.08     2327.10    146.82 o 
  12   9   5       91.42      150.77     86.79 o 
  13   9   5       26.00      -16.84     86.79 o 
  14   9   5     5221.06     5561.35    409.57 o 
  15   9   5     1144.35     1080.15    240.93 o 
   0  10   5     2754.06     2745.50    267.03 o 
   1  10   5       18.70      -70.47     46.98 o 
   2  10   5      384.68      406.88     68.98 o 
   3  10   5      992.28      821.51     86.68 o 
   4  10   5     6520.96     6287.42    190.93 o 
   5  10   5     1723.90     1610.30     99.75 o 
   6  10   5     6054.10     5487.58    238.30 o 
   7  10   5      952.82      751.40    142.55 o 
   8  10   5      171.76      178.38     93.57 o 
   9  10   5      862.74      662.74    124.93 o 
  10  10   5       88.99       26.90     68.59 o 
  11  10   5       47.90       25.83     69.68 o 
  12  10   5      207.24       82.66     73.90 o 
  13  10   5       26.90      -12.05    140.54 o 
  14  10   5     1398.21     1670.41    273.05 o 
  15  10   5      142.61       88.34    172.66 o 
   1  11   5     1567.49     1560.55    136.78 o 
   2  11   5    10054.41    10467.44    333.92 o 
   3  11   5      985.73      860.16     92.95 o 
   4  11   5     9198.09     9164.00    513.97 o 
   5  11   5      133.62       53.99     67.82 o 
   6  11   5       98.85      215.54     87.88 o 
   7  11   5       23.85      -36.50     78.04 o 
   8  11   5     6686.40     6638.49    276.56 o 
   9  11   5     3271.83     3576.66    226.30 o 
  10  11   5     1631.37     1613.59    134.10 o 
  11  11   5     1615.07     1426.82    111.86 o 
  12  11   5     1016.77      996.96    101.79 o 
  13  11   5       54.96       48.40    105.09 o 
  14  11   5     1353.95     1248.79    256.99 o 
   0  12   5        1.76      -80.31     92.35 o 
   1  12   5      438.83      404.48     96.41 o 
   2  12   5      106.65      138.53     79.50 o 
   3  12   5       10.71      -26.14     72.36 o 
   4  12   5      532.37      539.92    158.61 o 
   5  12   5       11.86      -46.07     61.33 o 
   6  12   5     1785.34     1696.26    133.59 o 
   7  12   5       14.46      101.28     89.41 o 
   8  12   5       15.00       96.31     95.09 o 
   9  12   5      295.18      250.96    102.22 o 
  10  12   5        0.72       22.73     83.72 o 
  11  12   5      302.36      385.29    156.60 o 
  12  12   5      466.71      559.95    100.64 o 
  13  12   5      465.48      530.04    212.82 o 
   1  13   5     1360.09     1326.56    150.48 o 
   2  13   5    10867.85     9476.23    336.45 o 
   3  13   5      220.48      253.32     97.19 o 
   4  13   5     6427.71     6490.95    278.25 o 
   5  13   5      275.59      412.27    121.78 o 
   6  13   5      152.76      173.95     80.21 o 
   7  13   5     1567.13     1734.24    222.86 o 
   8  13   5     6128.88     6453.29    455.75 o 
   9  13   5      190.49       94.36     99.38 o 
  10  13   5     1101.44     1235.51    159.98 o 
  11  13   5      611.55      579.28    135.93 o 
  12  13   5      296.90      281.98    124.42 o 
   0  14   5      489.53      586.25    172.66 o 
   1  14   5      607.82      702.61    126.33 o 
   2  14   5      662.92      658.99    120.45 o 
   3  14   5      205.49      315.81    104.60 o 
   4  14   5      382.63      535.84    121.99 o 
   5  14   5      532.90      160.62    136.52 o 
   6  14   5      305.89      174.28     96.16 o 
   7  14   5      869.17      809.77    180.69 o 
   8  14   5      713.39      644.58    131.46 o 
   9  14   5       76.99      -36.14     93.70 o 
  10  14   5      545.37      506.13    190.73 o 
  11  14   5       38.37      -78.21     97.68 o 
   1  15   5      186.59      -76.11     95.09 o 
   2  15   5     4664.76     4742.26    261.22 o 
   3  15   5     1407.80     1363.55    210.81 o 
   4  15   5     3195.33     3384.60    244.13 o 
   5  15   5      470.64      423.33    123.49 o 
   6  15   5      558.48      539.95    103.33 o 
   7  15   5       93.65      -61.73     94.83 o 
   8  15   5     3124.75     3129.66    237.69 o 
   9  15   5      376.99      377.81    168.65 o 
   0  16   5     2013.92     2184.39    289.11 o 
   1  16   5      430.99      461.38    129.17 o 
   2  16   5      514.09      551.35    150.58 o 
   3  16   5      436.75      239.20    120.46 o 
   4  16   5       78.84       47.52    101.74 o 
   5  16   5      223.94      342.02    120.05 o 
   6  16   5      281.00      156.57     94.33 o 
   7  16   5      499.70      419.96    134.52 o 
   1  17   5      330.79      318.81    166.64 o 
   2  17   5     2595.32     2806.40    244.13 o 
   3  17   5        2.40      -40.81    104.94 o 
   4  17   5     2272.60     2222.93    222.55 o 
   0   0   6     5548.95     5428.46    202.88 o 
   1   0   6    29325.70    28926.10    550.02 o 
   2   0   6    10251.05     9907.26    163.27 o 
   3   0   6    13323.15    13729.18    218.39 o 
   4   0   6    21226.27    20529.12    284.62 o 
   5   0   6    14911.30    15349.58    457.76 o 
   6   0   6      667.42      626.12     83.44 o 
   7   0   6      398.05      337.41     66.22 o 
   8   0   6      101.74      152.59     76.29 o 
   9   0   6     1173.69     1245.07    138.53 o 
  10   0   6     3344.32     3711.87    186.72 o 
  11   0   6     2500.23     2556.87    198.76 o 
  12   0   6      396.34      346.45     96.54 o 
  13   0   6    10663.45    10139.71    336.24 o 
  14   0   6     3081.59     2784.64    216.83 o 
  15   0   6      398.59      505.36    126.13 o 
  16   0   6     1851.41     2398.06    242.93 o 
  17   0   6     4384.76     4404.57    281.99 o 
   1   1   6     9828.07     9429.60    127.93 o 
   2   1   6     6359.53     6452.00     92.50 o 
   3   1   6       77.57       57.30     25.60 o 
   4   1   6     3408.54     3317.33     77.57 o 
   5   1   6      222.27      250.18     36.25 o 
   6   1   6     1183.50     1089.50     55.35 o 
   7   1   6     3881.76     3698.72     89.91 o 
   8   1   6     3791.40     3687.54    137.31 o 
   9   1   6     7961.70     8130.64    279.06 o 
  10   1   6      151.88      150.26     60.02 o 
  11   1   6     1733.49     1697.71    165.18 o 
  12   1   6     2033.37     2115.68    114.57 o 
  13   1   6      250.66      204.51     58.02 o 
  14   1   6      922.35      843.13     94.30 o 
  15   1   6        5.75       -6.36     67.07 o 
  16   1   6      432.02      326.99     85.98 o 
  17   1   6     1126.80     1275.96    124.60 o 
   0   2   6     4579.55     4515.26    108.76 o 
   1   2   6     5920.38     5877.00     80.85 o 
   2   2   6        1.51        2.75     18.84 o 
   3   2   6     8014.67     7734.05    124.96 o 
   4   2   6      342.34      285.93     31.63 o 
   5   2   6    11851.04    11779.88    159.24 o 
   6   2   6    20512.78    20509.53    235.61 o 
   7   2   6    20792.34    20620.65    267.24 o 
   8   2   6       71.81       40.29     38.99 o 
   9   2   6     6824.38     7277.47    176.48 o 
  10   2   6     1866.74     2042.41    104.31 o 
  11   2   6     7861.02     8215.06    222.42 o 
  12   2   6     4920.07     5578.40    228.35 o 
  13   2   6      707.20      799.63    116.49 o 
  14   2   6     2336.99     2383.33    163.39 o 
  15   2   6      198.84      304.05     78.67 o 
  16   2   6       93.89      117.84     76.25 o 
  17   2   6        6.25        8.38     78.79 o 
   1   3   6     5066.65     5006.92     87.85 o 
   2   3   6     3660.58     3519.74     78.11 o 
   3   3   6      294.37      251.64     31.19 o 
   4   3   6     2407.56     2371.84     66.85 o 
   5   3   6       24.06       -5.41     33.48 o 
   6   3   6     2526.72     2347.62     59.26 o 
   7   3   6     2080.37     2222.84     81.50 o 
   8   3   6     2260.09     2268.04     77.16 o 
   9   3   6     2969.19     3073.55     92.78 o 
  10   3   6       14.66      -11.62     36.79 o 
  11   3   6     1083.03     1069.14     97.95 o 
  12   3   6     1572.61     1564.08    102.59 o 
  13   3   6       34.81      -72.58     60.19 o 
  14   3   6      793.07      872.88    112.64 o 
  15   3   6        1.60       -8.22     65.56 o 
  16   3   6      202.58      147.68     76.56 o 
  17   3   6      650.93      634.13    103.60 o 
   0   4   6     4737.61     4483.32    182.57 o 
   1   4   6    18909.25    18773.40    264.24 o 
   2   4   6     7770.61     7664.46    113.17 o 
   3   4   6     5390.80     5548.81    110.14 o 
   4   4   6    13579.81    13659.53    160.07 o 
   5   4   6    14705.06    14927.13    174.82 o 
   6   4   6      114.35       67.74     28.77 o 
   7   4   6     4055.82     3875.73    110.14 o 
   8   4   6      297.67      269.31     42.89 o 
   9   4   6      151.82      111.22     38.36 o 
  10   4   6     2068.21     2207.40     98.28 o 
  11   4   6     2557.33     2589.83    109.50 o 
  12   4   6      207.43      101.59     59.98 o 
  13   4   6     3177.38     3020.10    159.73 o 
  14   4   6     1726.11     1690.32    138.58 o 
  15   4   6      183.83      264.71     77.58 o 
  16   4   6     1048.04     1437.78    145.79 o 
   1   5   6     4232.65     4053.63     98.46 o 
   2   5   6      113.83       95.15     27.24 o 
   3   5   6     1723.30     1651.85     55.26 o 
   4   5   6     1879.45     1916.45     67.74 o 
   5   5   6      698.31      708.97     53.39 o 
   6   5   6     1138.31     1107.41     73.24 o 
   7   5   6     2823.46     2780.15    127.14 o 
   8   5   6     2251.29     2237.78    103.72 o 
   9   5   6     1920.45     1898.72     92.18 o 
  10   5   6      151.34       -8.69     48.60 o 
  11   5   6     1329.46     1345.74     86.51 o 
  12   5   6      805.42      824.45     75.45 o 
  13   5   6      236.49      105.56     64.86 o 
  14   5   6      148.39      167.11    103.61 o 
  15   5   6      194.70      311.63    112.13 o 
  16   5   6       17.43     -138.37     96.10 o 
   0   6   6    12497.43    11865.01    286.60 o 
   1   6   6     9113.80     9254.46    249.87 o 
   2   6   6      194.86      199.38     29.90 o 
   3   6   6        0.48        8.64     34.48 o 
   4   6   6       19.06       91.32     55.39 o 
   5   6   6     8298.33     8450.16    243.64 o 
   6   6   6    12140.36    11811.55    218.90 o 
   7   6   6     3643.79     3581.53    158.87 o 
   8   6   6       40.80      -33.02     55.98 o 
   9   6   6      435.59      438.64    105.28 o 
  10   6   6      229.53      158.78     67.91 o 
  11   6   6     3245.64     2939.07    168.42 o 
  12   6   6     3432.75     3843.77    202.27 o 
  13   6   6      766.04      620.80     81.30 o 
  14   6   6     1153.68     1240.40    158.93 o 
  15   6   6      303.33      347.48    206.79 o 
  16   6   6       16.07     -144.06     96.04 o 
   1   7   6     2184.52     2023.88    127.68 o 
   2   7   6      388.69      383.93     62.45 o 
   3   7   6     1154.41     1185.57     81.50 o 
   4   7   6       82.57       78.40     61.99 o 
   5   7   6     1206.21     1177.42    102.60 o 
   6   7   6      286.04      260.47     70.26 o 
   7   7   6      234.15      352.55    113.38 o 
   8   7   6      222.14      180.33     66.35 o 
   9   7   6      183.99      270.64     75.64 o 
  10   7   6      104.64        3.25     68.91 o 
  11   7   6     1034.19     1021.12    132.63 o 
  12   7   6       20.43      -37.55     79.99 o 
  13   7   6      438.16      418.55    106.11 o 
  14   7   6       46.54       42.83     96.45 o 
  15   7   6      296.24      281.79    124.48 o 
   0   8   6      571.16      405.56    108.42 o 
   1   8   6     8443.80     8017.76    249.81 o 
   2   8   6     3646.39     3614.97    164.61 o 
   3   8   6      432.56      438.71     78.80 o 
   4   8   6     3612.62     3741.37    151.41 o 
   5   8   6    10426.11    10526.55    267.74 o 
   6   8   6      574.02      774.00    129.43 o 
   7   8   6     5480.04     5312.15    189.75 o 
   8   8   6      574.26      636.07     89.46 o 
   9   8   6     2273.68     2347.07    147.27 o 
  10   8   6     4535.91     4986.83    193.58 o 
  11   8   6     4338.38     4457.01    185.95 o 
  12   8   6      167.01       96.37    168.65 o 
  13   8   6      127.42      133.44     89.65 o 
  14   8   6       87.18      104.40    160.62 o 
  15   8   6      359.14      378.30    133.36 o 
   1   9   6      366.98      260.72     80.88 o 
   2   9   6     2090.89     2213.38    151.88 o 
   3   9   6      886.77      758.58     90.22 o 
   4   9   6       37.89       34.77     58.52 o 
   5   9   6     1398.24     1483.86    144.47 o 
   6   9   6     1356.57     1450.14    141.63 o 
   7   9   6      693.53      654.36    109.82 o 
   8   9   6       27.74        5.37     65.28 o 
   9   9   6       90.33       -0.06     68.98 o 
  10   9   6      328.48      172.88     77.64 o 
  11   9   6      227.91       96.62     79.18 o 
  12   9   6      409.53      386.72    109.75 o 
  13   9   6      652.71      687.75    130.18 o 
  14   9   6      335.18      180.69    168.65 o 
   0  10   6    11682.36    11496.14    477.83 o 
   1  10   6     7631.11     7358.27    264.06 o 
   2  10   6       13.49       26.93     72.03 o 
   3  10   6     2548.39     2495.19    170.29 o 
   4  10   6     1203.37     1161.97    107.68 o 
   5  10   6     3072.24     3067.42    206.41 o 
   6  10   6     4050.39     3625.63    248.96 o 
   7  10   6      888.33      634.36    117.60 o 
   8  10   6      678.46      697.54     99.29 o 
   9  10   6        0.07      -86.70     67.25 o 
  10  10   6        0.61      -96.05     64.03 o 
  11  10   6     1790.20     1936.79    144.88 o 
  12  10   6      821.70     1160.80    121.81 o 
  13  10   6     2018.84     1891.26    289.11 o 
   1  11   6      123.43        5.71     73.66 o 
   2  11   6      685.78      581.24    118.45 o 
   3  11   6     1300.37     1253.65    134.85 o 
   4  11   6      874.73      779.41    134.49 o 
   5  11   6      934.40     1044.61    108.52 o 
   6  11   6     1274.32     1405.34    176.68 o 
   7  11   6      313.47      337.94    106.22 o 
   8  11   6     1985.86     2113.50    218.84 o 
   9  11   6        4.87      -20.21     67.91 o 
  10  11   6       66.63       89.89     76.96 o 
  11  11   6      258.34      164.02     85.68 o 
  12  11   6      481.81      483.89    196.38 o 
   0  12   6      114.01      -40.15    104.40 o 
   1  12   6     3365.59     2994.15    200.16 o 
   2  12   6     1931.77     1973.32    309.19 o 
   3  12   6      428.68      383.47     99.38 o 
   4  12   6     1254.69     1117.30    115.17 o 
   5  12   6     6043.73     5659.31    210.05 o 
   6  12   6      759.26      803.18    134.67 o 
   7  12   6     5524.47     5168.44    252.65 o 
   8  12   6     2297.14     2642.54    207.21 o 
   9  12   6      420.50      371.75    113.71 o 
  10  12   6     2894.96     3422.58    192.54 o 
  11  12   6     2515.23     2670.31    175.69 o 
   1  13   6       25.15       41.27     86.56 o 
   2  13   6     3516.76     3354.28    225.61 o 
   3  13   6      854.36      597.20    124.54 o 
   4  13   6       51.25      -44.60     71.57 o 
   5  13   6     1019.20     1432.48    222.17 o 
   6  13   6      200.14      243.76    110.30 o 
   7  13   6      541.29      491.85    271.04 o 
   8  13   6      432.46      475.58    126.33 o 
   9  13   6        1.36      -16.06     99.38 o 
  10  13   6      432.07      437.16     98.56 o 
   0  14   6     6056.94     6436.71    413.59 o 
   1  14   6     4847.22     4533.26    245.59 o 
   2  14   6       63.73     -126.92     84.61 o 
   3  14   6      825.85      962.98    381.46 o 
   4  14   6      743.16     1071.35    309.19 o 
   5  14   6     3990.11     4512.70    250.96 o 
   6  14   6     1535.57     1312.89    165.94 o 
   7  14   6      149.78       59.25    104.94 o 
   8  14   6      241.18      387.63    121.99 o 
   1  15   6       40.81       62.73     93.18 o 
   2  15   6       11.19       42.62     98.89 o 
   3  15   6      122.64      162.10    107.45 o 
   4  15   6     2148.52     2231.62    205.84 o 
   5  15   6      653.36      747.19    117.40 o 
   6  15   6       41.58       25.77    124.48 o 
   0  16   6      428.45      333.28    176.68 o 
   1  16   6     1203.26     1518.15    181.65 o 
   2  16   6      399.09      438.30    128.05 o 
   3  16   6      117.68       54.21    110.73 o 
   1   1   7     5345.62     5151.75    133.19 o 
   2   1   7     8317.88     8316.02    132.59 o 
   3   1   7     4888.82     4711.76     98.36 o 
   4   1   7     1759.14     1726.88     59.98 o 
   5   1   7     1254.41     1136.89     58.75 o 
   6   1   7       50.53       36.50     45.34 o 
   7   1   7     4539.27     4911.93    137.49 o 
   8   1   7     1456.27     1400.83     97.79 o 
   9   1   7     3566.48     3686.60    126.33 o 
  10   1   7     1286.67     1052.02    121.14 o 
  11   1   7       38.23       34.32     77.08 o 
  12   1   7       10.78       59.17     56.21 o 
  13   1   7     1853.61     2082.19    193.59 o 
  14   1   7      961.20      869.62     95.73 o 
  15   1   7      163.67      187.74     77.15 o 
   0   2   7      440.69      467.10     74.11 o 
   1   2   7      376.23      364.29     35.90 o 
   2   2   7      821.25      824.65     36.31 o 
   3   2   7      511.03      532.19     35.49 o 
   4   2   7      712.43      728.16     47.57 o 
   5   2   7      315.10      170.73     39.77 o 
   6   2   7      282.63      255.57     42.53 o 
   7   2   7     1471.09     1377.79     86.16 o 
   8   2   7        6.89       -3.55     41.06 o 
   9   2   7       20.27       -7.03     47.02 o 
  10   2   7        0.55       45.43     44.95 o 
  11   2   7      635.25      642.16     76.45 o 
  12   2   7      872.03      732.78     81.35 o 
  13   2   7      196.28      199.84     81.97 o 
  14   2   7       15.14       86.76     89.38 o 
  15   2   7       16.98       50.41     81.76 o 
   1   3   7     3636.66     3564.62     69.06 o 
   2   3   7      869.11      959.34     52.36 o 
   3   3   7    13285.28    12775.37    172.84 o 
   4   3   7     8579.75     8584.11    147.41 o 
   5   3   7      154.95      139.43     38.34 o 
   6   3   7        5.65      -21.84     35.29 o 
   7   3   7     3021.00     3054.74     96.24 o 
   8   3   7     8019.03     8144.35    207.30 o 
   9   3   7     2878.54     3143.03     99.34 o 
  10   3   7     1046.01      963.57     81.95 o 
  11   3   7      275.52      354.08     86.94 o 
  12   3   7     1151.48     1447.19    103.63 o 
  13   3   7     1763.73     1812.11    188.72 o 
  14   3   7      275.83      105.46    124.48 o 
  15   3   7     1056.79     1259.95    131.98 o 
   0   4   7       97.29      111.00     35.21 o 
   1   4   7     2066.17     2004.22     61.24 o 
   2   4   7      647.22      663.93     59.44 o 
   3   4   7     1783.10     1792.79     96.21 o 
   4   4   7       34.19       10.59     40.82 o 
   5   4   7     1135.46     1230.32     85.77 o 
   6   4   7     1184.33     1128.76     72.86 o 
   7   4   7     1612.84     1592.57     66.65 o 
   8   4   7      485.67      526.19     52.72 o 
   9   4   7       83.01      122.96     59.70 o 
  10   4   7       20.16      -11.56     52.62 o 
  11   4   7      967.58     1004.50     92.52 o 
  12   4   7      663.79      687.99    119.57 o 
  13   4   7      762.11      751.94    103.98 o 
  14   4   7        4.89       24.46     93.57 o 
  15   4   7       73.44      -14.67     97.93 o 
   1   5   7     2988.57     2808.69     90.78 o 
   2   5   7    13569.07    13464.08    261.36 o 
   3   5   7     7557.04     7352.86    181.42 o 
   4   5   7      243.45      215.76     57.38 o 
   5   5   7     3507.58     3335.33    147.79 o 
   6   5   7     1222.56     1426.14     96.74 o 
   7   5   7     2509.92     2549.32    142.07 o 
   8   5   7        8.43       24.37     53.32 o 
   9   5   7     1794.86     1934.38    102.11 o 
  10   5   7      624.99      440.08     72.68 o 
  11   5   7      109.74      158.92     64.59 o 
  12   5   7      788.31      902.80    133.88 o 
  13   5   7      706.08     1030.10    115.33 o 
  14   5   7     1524.33     1417.49    170.36 o 
   0   6   7      413.15      364.37     81.64 o 
   1   6   7      747.86      721.68     61.46 o 
   2   6   7      722.87      624.10     59.42 o 
   3   6   7     3440.31     3561.02    139.16 o 
   4   6   7      136.06       78.28     52.03 o 
   5   6   7        4.20      -62.81     48.24 o 
   6   6   7       22.26      -41.75     49.75 o 
   7   6   7     2478.56     2403.73    143.27 o 
   8   6   7       33.41       90.93     59.51 o 
   9   6   7      402.49      382.35     82.30 o 
  10   6   7     1129.65      982.10     96.12 o 
  11   6   7     1115.43     1146.70     99.47 o 
  12   6   7     1221.62     1489.63    113.32 o 
  13   6   7      333.04      268.08     77.99 o 
  14   6   7        2.92      150.58    107.89 o 
   1   7   7     1694.34     1552.03     83.64 o 
   2   7   7       95.68       68.74     45.42 o 
   3   7   7     7991.69     7658.64    169.01 o 
   4   7   7     5504.92     5553.29    168.62 o 
   5   7   7      311.85      363.56     67.70 o 
   6   7   7      899.46      813.79     83.32 o 
   7   7   7      675.30      612.91     79.10 o 
   8   7   7     8508.04     8195.39    215.69 o 
   9   7   7     7236.00     7510.82    209.74 o 
  10   7   7     1730.06     1905.46    143.70 o 
  11   7   7      112.83      128.91     88.87 o 
  12   7   7     2424.43     2793.35    148.36 o 
  13   7   7     1099.54     1338.91    111.84 o 
   0   8   7      278.44      140.54     96.37 o 
   1   8   7     1618.40     1617.69    150.11 o 
   2   8   7      701.79      609.00     69.84 o 
   3   8   7     2324.33     2295.18    116.91 o 
   4   8   7      109.48      131.26     69.02 o 
   5   8   7      229.43      256.68     73.74 o 
   6   8   7       82.64      -90.37    119.73 o 
   7   8   7      252.39      202.86     78.03 o 
   8   8   7      458.20      326.44     85.36 o 
   9   8   7      447.80      435.89     90.82 o 
  10   8   7      445.37      351.47     85.71 o 
  11   8   7      154.67       63.32     66.51 o 
  12   8   7      743.34      852.20    115.03 o 
  13   8   7      806.61      827.22    161.83 o 
   1   9   7     1739.13     1746.05    236.91 o 
   2   9   7     7677.55     7823.09    224.38 o 
   3   9   7     4031.37     3929.94    148.34 o 
   4   9   7      888.19      780.19     81.77 o 
   5   9   7     1301.32     1017.24    140.39 o 
   6   9   7     1634.77     1686.86    131.11 o 
   7   9   7     6119.79     6222.34    220.80 o 
   8   9   7       43.29       -7.64     72.18 o 
   9   9   7      382.77      212.48    100.40 o 
  10   9   7       26.31       31.36     89.14 o 
  11   9   7       26.54       59.07     76.43 o 
  12   9   7      416.86      432.48    120.05 o 
   0  10   7      310.52      144.56    108.42 o 
   1  10   7        3.41      -52.80     66.68 o 
   2  10   7       33.64       80.39     64.94 o 
   3  10   7     1186.94     1034.72    104.26 o 
   4  10   7      251.95      252.90     76.22 o 
   5  10   7      167.34      182.14     77.66 o 
   6  10   7        8.71       60.18     71.19 o 
   7  10   7     1015.54      964.70    113.28 o 
   8  10   7      543.93      407.70    104.55 o 
   9  10   7      452.85      470.81    180.06 o 
  10  10   7       60.52       83.55     79.44 o 
  11  10   7      282.79      309.44     95.28 o 
   1  11   7      657.94      483.82    128.49 o 
   2  11   7      603.01      645.93    109.29 o 
   3  11   7     5894.58     5692.87    204.62 o 
   4  11   7     2330.49     2089.76    143.62 o 
   5  11   7       59.87       66.02    138.53 o 
   6  11   7       32.22       61.20     77.89 o 
   7  11   7      185.31      174.68     81.07 o 
   8  11   7     2257.43     2217.71    159.51 o 
   9  11   7     2836.76     3140.55    186.70 o 
  10  11   7     1076.58      632.06    108.07 o 
   0  12   7      566.47      385.48    148.57 o 
   1  12   7      491.33      502.48    110.30 o 
   2  12   7      257.07      187.74     92.25 o 
   3  12   7      147.79      105.53     74.27 o 
   4  12   7      429.95      479.25     94.14 o 
   5  12   7      429.39      375.13    117.81 o 
   6  12   7       27.87       27.69     94.33 o 
   7  12   7        5.88       -8.03     74.19 o 
   8  12   7      298.17      160.35     85.53 o 
   9  12   7      149.04       64.21     84.85 o 
   1  13   7     2923.93     2923.09    435.67 o 
   2  13   7     1372.18     1288.10    281.08 o 
   3  13   7     1332.73     1132.40    121.81 o 
   4  13   7      624.56      609.81    105.41 o 
   5  13   7     1511.86     1331.27    132.14 o 
   6  13   7       22.59       74.85    108.42 o 
   7  13   7     2450.98     2180.23    205.48 o 
   0  14   7      837.41      734.82    184.71 o 
   1  14   7      274.86      358.73    113.47 o 
   2  14   7      208.24      322.77    114.97 o 
   3  14   7        4.09      -61.76     73.40 o 
   4  14   7      627.54      736.12    113.45 o 
   5  14   7       15.63      107.24     86.41 o 
   0   0   8      137.20       -8.03    102.39 o 
   1   0   8     2898.00     3073.18    138.51 o 
   2   0   8     8625.76     8627.14    242.95 o 
   3   0   8      306.50      268.38     74.11 o 
   4   0   8     5635.86     5837.81    147.73 o 
   5   0   8     1087.50     1172.66     89.84 o 
   6   0   8     5503.66     5729.76    226.26 o 
   7   0   8       26.97       58.21     59.10 o 
   8   0   8     2129.41     2283.83    129.98 o 
   9   0   8       91.79      240.19     85.04 o 
  10   0   8     8363.90     8821.05    292.41 o 
  11   0   8      271.45      232.89    132.51 o 
  12   0   8       83.05       52.20    124.48 o 
  13   0   8      241.78      334.76    103.61 o 
   1   1   8        0.68      -60.37     40.24 o 
   2   1   8      707.56      648.18     63.63 o 
   3   1   8     2063.22     1990.10     75.99 o 
   4   1   8       90.72       73.66     48.32 o 
   5   1   8     5412.42     5610.63    120.25 o 
   6   1   8      791.97      847.79     66.02 o 
   7   1   8     2179.53     2212.04    128.14 o 
   8   1   8      150.26      112.30     48.45 o 
   9   1   8       22.69       53.69     72.45 o 
  10   1   8      372.76      322.13     92.54 o 
  11   1   8      356.60      293.14     79.29 o 
  12   1   8      720.17      747.60    126.33 o 
  13   1   8      238.01      161.92    100.53 o 
   0   2   8    22458.19    22145.66    442.79 o 
   1   2   8        2.01       61.11     48.75 o 
   2   2   8       41.29       -8.64     30.09 o 
   3   2   8      281.10      277.84     36.34 o 
   4   2   8     2206.54     2315.67     83.16 o 
   5   2   8      549.02      566.43     48.77 o 
   6   2   8     4933.26     5139.51    112.48 o 
   7   2   8     2743.39     2771.38    104.98 o 
   8   2   8      334.53      379.97     61.54 o 
   9   2   8       27.50       -4.16     50.13 o 
  10   2   8       24.09      -26.55     75.35 o 
  11   2   8     1172.21     1109.60    147.96 o 
  12   2   8     3689.85     3706.93    247.19 o 
  13   2   8       38.52       56.83     92.25 o 
   1   3   8        1.46      -53.33     36.48 o 
   2   3   8     1220.34     1297.93     81.61 o 
   3   3   8     1069.71     1030.67     56.51 o 
   4   3   8       30.94       55.54     33.41 o 
   5   3   8     2083.78     2259.63     98.53 o 
   6   3   8       90.15      268.22     93.44 o 
   7   3   8     1230.96     1314.81     76.62 o 
   8   3   8      130.09      232.75     51.39 o 
   9   3   8       68.16       68.96     55.86 o 
  10   3   8      146.69      154.22     72.27 o 
  11   3   8       71.44       53.26     71.57 o 
  12   3   8      419.52      458.16     93.25 o 
  13   3   8      249.01      217.22    102.10 o 
   0   4   8     1971.59     1937.79    253.09 o 
   1   4   8     1720.49     1738.00    134.85 o 
   2   4   8     6025.27     6080.08    147.70 o 
   3   4   8       13.14       43.56     43.30 o 
   4   4   8     4394.67     4447.18    112.71 o 
   5   4   8      343.76      449.26     49.80 o 
   6   4   8     5915.57     5604.17    128.70 o 
   7   4   8      141.98      142.66     50.65 o 
   8   4   8     2599.15     2461.13    112.09 o 
   9   4   8       80.51       39.18     56.77 o 
  10   4   8     6705.63     7698.26    207.38 o 
  11   4   8       20.25       63.42     70.91 o 
  12   4   8       67.61      -52.30     67.91 o 
  13   4   8      204.75      193.90    103.61 o 
   1   5   8      161.12      113.31     40.40 o 
   2   5   8       52.02       31.45     44.30 o 
   3   5   8     1638.87     1497.17     89.02 o 
   4   5   8       19.17       47.70     53.32 o 
   5   5   8      818.46      798.71     79.88 o 
   6   5   8       12.62        0.68     53.64 o 
   7   5   8      986.13     1007.32     79.22 o 
   8   5   8      143.19       65.99     73.66 o 
   9   5   8     1266.61     1362.78     94.90 o 
  10   5   8       95.28       85.79     62.10 o 
  11   5   8      103.00       56.51     63.67 o 
  12   5   8      100.57        3.36     73.65 o 
   0   6   8    12983.93    12209.13    419.81 o 
   1   6   8      272.84      274.37     49.98 o 
   2   6   8       58.94       57.70     47.14 o 
   3   6   8        0.36      -69.55     46.37 o 
   4   6   8      739.81      677.16     78.37 o 
   5   6   8      419.41      454.34     71.37 o 
   6   6   8     5440.33     5923.69    181.20 o 
   7   6   8      750.04      701.75     83.72 o 
   8   6   8      212.67      306.18     86.41 o 
   9   6   8        1.28      -24.24     52.08 o 
  10   6   8       38.37       -7.58     58.49 o 
  11   6   8      368.42      385.69     78.52 o 
  12   6   8     2947.60     3041.96    156.91 o 
   1   7   8      859.12      984.05     73.97 o 
   2   7   8       96.38       64.51     43.78 o 
   3   7   8      339.05      347.10     66.48 o 
   4   7   8       15.21      -68.07     51.22 o 
   5   7   8      258.21      222.81     75.34 o 
   6   7   8       37.26      -53.82     55.06 o 
   7   7   8       18.94       10.02     59.99 o 
   8   7   8      174.59       93.33     65.93 o 
   9   7   8      373.09      446.48     81.69 o 
  10   7   8      177.19       99.66     75.34 o 
  11   7   8      648.00      783.51     94.13 o 
   0   8   8     3960.50     3601.24    168.06 o 
   1   8   8      151.60      145.15     52.17 o 
   2   8   8     2805.52     2639.34    111.28 o 
   3   8   8       10.00       81.75     61.27 o 
   4   8   8     5747.73     6112.54    206.60 o 
   5   8   8      489.01      519.76     79.68 o 
   6   8   8     2416.28     2258.36    133.40 o 
   7   8   8      461.30      379.38     78.06 o 
   8   8   8      385.22      309.03     77.53 o 
   9   8   8       17.96       22.17     63.97 o 
  10   8   8     2591.83     2730.65    151.96 o 
  11   8   8      185.22      146.52     84.85 o 
   1   9   8      653.56      716.61     73.61 o 
   2   9   8      375.09      325.60     60.88 o 
   3   9   8     1102.74     1002.03    101.37 o 
   4   9   8      223.97      195.09     67.45 o 
   5   9   8       16.88      -15.08     60.00 o 
   6   9   8        0.89       31.23     63.39 o 
   7   9   8        4.97      -44.90     60.72 o 
   8   9   8       53.81       80.04     77.08 o 
   9   9   8      689.76      782.01    110.99 o 
  10   9   8        8.88      -33.80     66.43 o 
   0  10   8     4511.99     4487.02    224.77 o 
   1  10   8     1035.60      999.93     85.80 o 
   2  10   8       92.00       65.58     60.11 o 
   3  10   8       71.48       92.90     60.72 o 
   4  10   8        0.28       62.03     73.19 o 
   5  10   8      365.16      417.54    150.47 o 
   6  10   8     5333.83     5759.66    352.44 o 
   7  10   8       41.23      115.63    129.47 o 
   8  10   8       30.69       75.72     77.60 o 
   9  10   8        2.80        4.37     67.91 o 
   1  11   8      867.27      796.28     89.97 o 
   2  11   8       25.09       -8.08     59.32 o 
   3  11   8      276.33      255.38     71.84 o 
   4  11   8      223.31      161.16     79.77 o 
   5  11   8       27.52       39.41     77.96 o 
   6  11   8       58.06       45.88     77.64 o 
   7  11   8        1.79      -33.96     76.28 o 
   0  12   8     4874.22     4661.90    329.26 o 
   1  12   8        7.63      -41.17     74.11 o 
   2  12   8     1241.13     1197.72    123.83 o 
   3  12   8       55.29      144.77     77.66 o 
   4  12   8     4392.24     4176.82    174.45 o 
   5  12   8        5.06      -66.62     77.18 o 
   1  13   8      220.59      230.75    106.45 o 
   1   1   9     1893.91     1855.76     97.31 o 
   2   1   9       19.92       13.78     51.25 o 
   3   1   9     4100.62     4501.22    161.32 o 
   4   1   9       45.49       76.77     59.51 o 
   5   1   9      880.02      740.09     99.64 o 
   6   1   9        0.38       -5.44     50.85 o 
   7   1   9     1205.58     1435.55     83.77 o 
   8   1   9       43.77      100.86     49.62 o 
   9   1   9     2684.26     2869.86    130.29 o 
  10   1   9        0.02      -41.69     62.13 o 
  11   1   9        7.12       48.19     84.61 o 
   0   2   9      445.63      480.37    111.91 o 
   1   2   9      120.13       64.93     54.21 o 
   2   2   9      186.55      249.61     62.39 o 
   3   2   9        6.65      -56.31     58.63 o 
   4   2   9      112.83      184.65     60.53 o 
   5   2   9      161.63      107.67     57.93 o 
   6   2   9       46.21       21.96     60.02 o 
   7   2   9        0.62      -40.72     44.69 o 
   8   2   9       65.97       -4.81     53.15 o 
   9   2   9       64.28       67.55     57.99 o 
  10   2   9      247.18      212.84     67.09 o 
  11   2   9        3.02      -55.21     68.60 o 
   1   3   9     2060.59     2332.24    166.34 o 
   2   3   9      206.50      285.28     70.21 o 
   3   3   9     7317.63     7526.55    184.56 o 
   4   3   9      249.18      123.52     56.78 o 
   5   3   9       32.44       12.54     42.26 o 
   6   3   9      321.62      339.99     47.92 o 
   7   3   9     1755.35     1902.01     98.65 o 
   8   3   9       34.37      -10.45     51.45 o 
   9   3   9      807.48      855.27     96.50 o 
  10   3   9      227.12      316.84     79.19 o 
   0   4   9     1033.19     1009.84    143.37 o 
   1   4   9       11.27       23.14     58.00 o 
   2   4   9      474.05      500.68     80.64 o 
   3   4   9      101.99       38.70     99.69 o 
   4   4   9       53.28       72.02     49.87 o 
   5   4   9        0.75      -28.55     62.68 o 
   6   4   9      470.07      440.08     57.18 o 
   7   4   9       34.55       63.87     47.49 o 
   8   4   9       16.79      -16.52     65.36 o 
   9   4   9       26.10      -36.90     74.19 o 
  10   4   9      675.38      795.93    111.89 o 
   1   5   9      884.08      841.20     95.44 o 
   2   5   9        8.95      -34.37     44.30 o 
   3   5   9     1370.12     1405.52     88.79 o 
   4   5   9        5.67      -14.82     46.75 o 
   5   5   9     1751.91     1833.09    105.68 o 
   6   5   9       86.46       88.10     50.14 o 
   7   5   9     2577.61     2868.99    119.87 o 
   8   5   9       36.36       49.89     54.05 o 
   9   5   9     3488.67     3890.09    156.81 o 
  10   5   9      108.23      201.70     72.19 o 
   0   6   9     1652.70     1681.95    116.43 o 
   1   6   9       12.83      -75.93     50.62 o 
   2   6   9       60.69      113.57     52.90 o 
   3   6   9       56.32        1.45     49.80 o 
   4   6   9       61.99       51.49     64.32 o 
   5   6   9        5.21       24.99     54.99 o 
   6   6   9       33.96      -23.80     47.64 o 
   7   6   9       26.66       41.48     54.39 o 
   8   6   9      206.83      243.10     62.54 o 
   9   6   9        0.53      -26.75     55.72 o 
   1   7   9     2714.95     2891.00    107.00 o 
   2   7   9       24.92      140.72     56.05 o 
   3   7   9     5972.45     5952.71    192.55 o 
   4   7   9       19.99       -5.20     56.74 o 
   5   7   9        7.15       20.91     58.73 o 
   6   7   9       48.83      131.49     66.43 o 
   7   7   9      247.11      370.21     77.20 o 
   8   7   9      214.97      122.30     60.05 o 
   0   8   9      211.68      126.50     68.81 o 
   1   8   9       51.27      124.87     48.51 o 
   2   8   9      146.63      148.62     57.11 o 
   3   8   9       15.47        6.85     54.63 o 
   4   8   9       86.14      144.61     65.31 o 
   5   8   9      175.90       92.91     76.50 o 
   6   8   9      120.22      102.78     67.94 o 
   7   8   9       79.52       70.56     69.55 o 
   1   9   9      486.39      517.93     65.33 o 
   2   9   9        4.63      -40.07     51.78 o 
   3   9   9     1684.73     1793.46    125.26 o 
   4   9   9       42.35       34.47     64.13 o 
   5   9   9     1951.41     1952.03    133.13 o 
   6   9   9      140.01      163.35     81.72 o 
   0  10   9      668.78      550.80     96.57 o 
   1  10   9       32.80       17.25     51.01 o 
   2  10   9      185.95      163.26     60.30 o 
   3  10   9        2.00       -5.05     68.11 o 
   4  10   9       33.55      102.08     70.71 o 
   0   0  10      368.22      542.08    172.66 o 
   1   0  10      566.62      500.26    117.81 o 
   2   0  10     1508.75     1627.83    170.29 o 
   3   0  10      140.66      236.91    140.54 o 
   4   0  10      700.18      670.57    180.69 o 
   5   0  10      165.66      240.93    140.54 o 
   6   0  10      980.30     1288.95    212.82 o 
   7   0  10       11.52     -168.65    120.46 o 
   1   1  10       32.84      -33.31     77.33 o 
   2   1  10      274.09      263.88     86.41 o 
   3   1  10      442.14      490.45     94.04 o 
   4   1  10       76.51       10.79     90.73 o 
   5   1  10      560.59      532.16    122.32 o 
   6   1  10        8.62       92.96     93.18 o 
   7   1  10      477.61      594.28    184.71 o 
   0   2  10     6775.34     6860.75    425.63 o 
   1   2  10       59.28       59.42     69.17 o 
   2   2  10       28.75       -1.25     56.39 o 
   3   2  10        4.80      -61.63     52.63 o 
   4   2  10      563.61      747.21    140.26 o 
   5   2  10      696.94      734.37    108.57 o 
   6   2  10     3476.45     4171.60    202.64 o 
   7   2  10      330.65      429.95    232.89 o 
   1   3  10      329.42      382.65     85.71 o 
   2   3  10       30.46      -36.06     94.47 o 
   3   3  10      258.90      336.61     82.86 o 
   4   3  10       20.23      -35.58     83.46 o 
   5   3  10     1256.41     1260.06    119.16 o 
   6   3  10       30.94      -40.68     97.68 o 
   0   4  10      225.76      280.78    126.49 o 
   1   4  10     1045.14      810.88     98.69 o 
   2   4  10     1603.27     1777.74    133.45 o 
   3   4  10       31.41      -49.07     65.41 o 
   4   4  10     1342.20     1639.74    130.86 o 
   5   4  10       35.34      -76.51     66.40 o 
   6   4  10      326.03      330.15    111.60 o 
   1   5  10       82.75      137.33    128.67 o 
   2   5  10        5.90       -3.49     64.51 o 
   3   5  10      326.87      378.32     83.65 o 
   4   5  10        0.75       10.71     68.12 o 
   5   5  10      450.33      360.87     88.30 o 
   0   6  10     3408.25     3443.89    254.98 o 
   1   6  10       94.72      180.19     77.20 o 
   2   6  10       62.25      127.79     74.46 o 
   3   6  10        2.27       77.84     68.79 o 
   4   6  10      311.25      396.40     89.37 o 
   1   7  10      320.28      378.12     89.25 o 
                                                 
